# Supplementary material for: 1′,3′,3′-Trimethyl-2,3-diphenyl-2,3-di­hydro­isoxazole-5(4H)-spiro-2′-indoline
Source: Acta Crystallogr Sect E Struct Rep Online. 2009 Jan 23;65(Pt 2):o374. doi: 10.1107/S1600536809002062 (PMC2968171; doi:10.1107/S1600536809002062)
Supplement: Supplementary file 1 [file e-65-0o374-sup1.cif]

##############################################################################
###                                                                        ###
###        Electronic paper (Acta Crystallographica Section E)             ###
###                                                                        ###
##############################################################################
#                                                                            #
# This CIF contains the data in a paper accepted for publication in Acta     #
# Crystallographica Section E. It conforms to the requirements of Notes      #
# for Authors for Section E, and has been peer reviewed under the auspices   #
# of the IUCr Commission on Journals.                                        #
#                                                                            #
# Full details of the Crystallographic Information File format               #
# are given in the paper "The Crystallographic Information File (CIF):       #
# a New Standard Archive File for Crystallography" by S. R. Hall, F. H.      #
# Allen and I. D. Brown [Acta Cryst. (1991), A47, 655-685].                  #
#                                                                            #
# The current version of the core CIF dictionary is obtainable from          #
# ftp://ftp.iucr.org/pub/cif_core.dic. The current version number is 2.4.    #
#                                                                            #
# Software is freely available for graphical display of the structure(s) in  #
# this CIF.  For information consult the CIF home page http://www.iucr.org/  #
# cif/home.html                                                              #
#                                                                            #
# This file may be used for bona fide research purposes within the           #
# scientific community so long as proper attribution is given to the journal # 
# article from which it was obtained.                                        #
#                                                                            #
##############################################################################
                                             
data_I
_audit_creation_method     SHELXL-97
_chemical_name_systematic
;
1',3',3'-Trimethyl-2,3-diphenyl-2,3-dihydroisoxazole-5(4<i>H</i>)-spiro-
2'-indoline
;
_chemical_name_common     ?
_chemical_formula_moiety     'C25 H26 N2 O'
_chemical_formula_sum     'C25 H26 N2 O'
_chemical_formula_iupac     'C25 H26 N2 O'
_chemical_formula_weight     370.48
_chemical_melting_point     ?
_symmetry_cell_setting     orthorhombic
_symmetry_space_group_name_H-M     'P n a 21'
_symmetry_space_group_name_Hall     'P 2c -2n'
loop_
    _symmetry_equiv_pos_as_xyz
    'x, y, z'
    '-x, -y, z+1/2'
    '-x+1/2, y+1/2, z+1/2'
    'x+1/2, -y+1/2, z'
_cell_length_a     18.0393(18)
_cell_length_b     8.9854(7)
_cell_length_c     12.3947(9)
_cell_angle_alpha     90.00
_cell_angle_beta     90.00
_cell_angle_gamma     90.00
_cell_volume     2009.1(3)
_cell_formula_units_Z     4
_cell_measurement_reflns_used     8000
_cell_measurement_theta_min     1.65
_cell_measurement_theta_max     26.2
_cell_measurement_temperature     180(2)
_exptl_crystal_description     prism
_exptl_crystal_colour     colorless
_exptl_crystal_size_max     0.48
_exptl_crystal_size_mid     0.36
_exptl_crystal_size_min     0.28
_exptl_crystal_density_diffrn     1.225
_exptl_crystal_density_meas     ?
_exptl_crystal_density_method     'not measured'
_exptl_crystal_F_000     792
_exptl_absorpt_coefficient_mu     0.075
_exptl_absorpt_correction_type     none
_exptl_absorpt_process_details     ?
_exptl_absorpt_correction_T_min     ?
_exptl_absorpt_correction_T_max     ?
_exptl_special_details
;
The data were collected on a Stoe Imaging Plate Diffraction System
(<i>IPDS</i>). The crystal-to-detector distance was 70 mm. 167 frames (4 min
per frame) were obtained with 0 < \f < 250.5\% and with the crystals rotated
through 1.5\% in \f. Coverage of the unique set was over 97.4% complete to at
least 26.04\%. Crystal decay was monitored by measuring 200 reflections per
frame.
;
_diffrn_ambient_temperature     180(2)
_diffrn_radiation_type     MoK\a
_diffrn_radiation_wavelength     0.71073
_diffrn_radiation_source     'fine-focus sealed tube'
_diffrn_radiation_monochromator     graphite
_diffrn_measurement_device_type     'Stoe IPDS'
_diffrn_measurement_method     \f
_diffrn_detector_area_resol_mean     ?
_diffrn_reflns_number     19030
_diffrn_reflns_av_R_equivalents     0.0585
_diffrn_reflns_av_sigmaI/netI     0.0339
_diffrn_reflns_theta_min     2.53
_diffrn_reflns_theta_max     26.04
_diffrn_reflns_theta_full     26.04
_diffrn_measured_fraction_theta_max     0.974
_diffrn_measured_fraction_theta_full     0.974
_diffrn_reflns_limit_h_min     -22
_diffrn_reflns_limit_h_max     22
_diffrn_reflns_limit_k_min     -11
_diffrn_reflns_limit_k_max     11
_diffrn_reflns_limit_l_min     -14
_diffrn_reflns_limit_l_max     14
_diffrn_standards_number     ?
_diffrn_standards_interval_count     ?
_diffrn_standards_interval_time     ?
_diffrn_standards_decay_%     ?
_refine_special_details
;
Refinement of <i>F</i>^2^ against ALL reflections. The weighted <i>R</i>-factor
<i>wR</i> and goodness of fit <i>S</i> are based on <i>F</i>^2^, conventional
<i>R</i>-factors <i>R</i> are based on <i>F</i>, with <i>F</i> set to zero for
negative <i>F</i>^2^. The threshold expression of <i>F</i>^2^ >
\s(<i>F</i>^2^) is used only for calculating <i>R</i>-factors(gt) <i>etc</i>.
and is not relevant to the choice of reflections for refinement.
<i>R</i>-factors based on <i>F</i>^2^ are statistically about twice as large
as those based on <i>F</i>, and <i>R</i>- factors based on ALL data will be
even larger.
;
_reflns_number_total     2021
_reflns_number_gt     1581
_reflns_threshold_expression     I>2\s(I)
_refine_ls_structure_factor_coef     Fsqd
_refine_ls_matrix_type     full
_refine_ls_R_factor_all     0.0554
_refine_ls_R_factor_gt     0.0422
_refine_ls_wR_factor_gt     0.0995
_refine_ls_wR_factor_ref     0.1050
_refine_ls_goodness_of_fit_ref     1.148
_refine_ls_restrained_S_all     1.148
_refine_ls_number_reflns     2021
_refine_ls_number_parameters     256
_refine_ls_number_restraints     1
_refine_ls_hydrogen_treatment     constr
_refine_ls_weighting_scheme     calc
_refine_ls_weighting_details
                  'calc w=1/[\s^2^(Fo^2^)+(0.061P)^2^] where P=(Fo^2^+2Fc^2^)/3'
_atom_sites_solution_hydrogens     geom
_atom_sites_solution_primary     direct
_atom_sites_solution_secondary     difmap
_refine_ls_shift/su_max     0.007
_refine_ls_shift/su_mean     0.001
_refine_diff_density_max     0.260
_refine_diff_density_min     -0.150
_refine_ls_extinction_method     none
_refine_ls_extinction_coef     ?
loop_
    _atom_type_symbol
    _atom_type_description
    _atom_type_scat_dispersion_real
    _atom_type_scat_dispersion_imag
    _atom_type_scat_source
    'C' 'C' 0.0033 0.0016
                         'International Tables Vol C Tables 4.2.6.8 and 6.1.1.4'
    'H' 'H' 0.0000 0.0000
                         'International Tables Vol C Tables 4.2.6.8 and 6.1.1.4'
    'N' 'N' 0.0061 0.0033
                         'International Tables Vol C Tables 4.2.6.8 and 6.1.1.4'
    'O' 'O' 0.0106 0.0060
                         'International Tables Vol C Tables 4.2.6.8 and 6.1.1.4'
_computing_data_collection     'IPDS (Stoe, 2000)'
_computing_cell_refinement     'IPDS (Stoe, 2000)'
_computing_data_reduction     'XRED (Stoe, 1996)'
_computing_structure_solution     'SIR97 (Altomare <i>et al.</i>,  1999)'
_computing_structure_refinement     'SHELXL97 (Sheldrick, 2008)'
_computing_molecular_graphics
;
ORTEPIII (Burnett & Johnson, 1996) and ORTEP-3 for Windows (Farrugia,
1997)
;
_computing_publication_material     'SHELXL97 (Sheldrick, 2008)'
loop_
    _atom_site_type_symbol
    _atom_site_label
    _atom_site_fract_x
    _atom_site_fract_y
    _atom_site_fract_z
    _atom_site_U_iso_or_equiv
    _atom_site_adp_type
    _atom_site_calc_flag
    _atom_site_refinement_flags
    _atom_site_occupancy
    _atom_site_disorder_assembly
    _atom_site_disorder_group
    C C1 0.43438(17) 0.9280(3) 0.0510(3) 0.0360(7) Uani d . 1 . .
    C C2 0.52004(18) 0.9356(3) 0.0701(3) 0.0398(7) Uani d . 1 . .
    C C3 0.53941(16) 1.0776(3) 0.0091(3) 0.0346(7) Uani d . 1 . .
    C C4 0.60643(18) 1.1346(4) -0.0231(3) 0.0470(8) Uani d . 1 . .
    H H4 0.6508 1.0802 -0.0111 0.056 Uiso calc R 1 . .
    C C5 0.6086(2) 1.2734(4) -0.0738(3) 0.0523(9) Uani d . 1 . .
    H H5 0.6547 1.3141 -0.0964 0.063 Uiso calc R 1 . .
    C C6 0.5439(2) 1.3510(4) -0.0909(3) 0.0482(9) Uani d . 1 . .
    H H6 0.5460 1.4452 -0.1256 0.058 Uiso calc R 1 . .
    C C7 0.47568(18) 1.2952(3) -0.0588(3) 0.0412(7) Uani d . 1 . .
    H H7 0.4312 1.3493 -0.0710 0.049 Uiso calc R 1 . .
    C C8 0.47495(15) 1.1576(3) -0.0082(3) 0.0327(7) Uani d . 1 . .
    C C9 0.34450(16) 0.7260(3) 0.0744(3) 0.0363(7) Uani d . 1 . .
    H H9 0.2955 0.7656 0.0500 0.044 Uiso calc R 1 . .
    C C10 0.38766(19) 0.8462(4) 0.1354(3) 0.0458(8) Uani d . 1 . .
    H H10A 0.3531 0.9161 0.1713 0.055 Uiso calc R 1 . .
    H H10B 0.4199 0.8006 0.1908 0.055 Uiso calc R 1 . .
    C C21 0.36716(14) 0.6294(3) -0.1120(2) 0.0294(6) Uani d . 1 . .
    C C22 0.40480(18) 0.6491(3) -0.2083(3) 0.0367(7) Uani d . 1 . .
    H H22 0.4453 0.7164 -0.2117 0.044 Uiso calc R 1 . .
    C C23 0.38362(18) 0.5708(3) -0.2998(3) 0.0429(7) Uani d . 1 . .
    H H23 0.4091 0.5856 -0.3660 0.051 Uiso calc R 1 . .
    C C24 0.32514(17) 0.4710(4) -0.2943(3) 0.0438(8) Uani d . 1 . .
    H H24 0.3110 0.4163 -0.3565 0.053 Uiso calc R 1 . .
    C C25 0.28787(18) 0.4513(4) -0.1993(3) 0.0414(8) Uani d . 1 . .
    H H25 0.2482 0.3821 -0.1959 0.050 Uiso calc R 1 . .
    C C26 0.30746(15) 0.5317(3) -0.1074(3) 0.0352(7) Uani d . 1 . .
    H H26 0.2803 0.5199 -0.0423 0.042 Uiso calc R 1 . .
    C C91 0.33383(16) 0.5862(3) 0.1405(3) 0.0359(7) Uani d . 1 . .
    C C92 0.39087(17) 0.4871(3) 0.1574(3) 0.0418(8) Uani d . 1 . .
    H H92 0.4380 0.5056 0.1259 0.050 Uiso calc R 1 . .
    C C93 0.3806(2) 0.3610(4) 0.2195(3) 0.0511(9) Uani d . 1 . .
    H H93 0.4205 0.2936 0.2302 0.061 Uiso calc R 1 . .
    C C94 0.3131(2) 0.3330(4) 0.2658(3) 0.0537(9) Uani d . 1 . .
    H H94 0.3064 0.2460 0.3082 0.064 Uiso calc R 1 . .
    C C95 0.2549(2) 0.4299(4) 0.2513(3) 0.0532(9) Uani d . 1 . .
    H H95 0.2083 0.4109 0.2841 0.064 Uiso calc R 1 . .
    C C96 0.26512(18) 0.5563(4) 0.1878(3) 0.0462(8) Uani d . 1 . .
    H H96 0.2249 0.6229 0.1767 0.055 Uiso calc R 1 . .
    C C111 0.33893(17) 1.1202(4) 0.0002(4) 0.0526(9) Uani d . 1 . .
    H H11A 0.3290 1.2248 0.0175 0.079 Uiso calc R 1 . .
    H H11B 0.3032 1.0567 0.0380 0.079 Uiso calc R 1 . .
    H H11C 0.3342 1.1051 -0.0778 0.079 Uiso calc R 1 . .
    C C211 0.5371(2) 0.9600(4) 0.1901(3) 0.0531(9) Uani d . 1 . .
    H H21A 0.5894 0.9871 0.1986 0.080 Uiso calc R 1 . .
    H H21B 0.5270 0.8682 0.2301 0.080 Uiso calc R 1 . .
    H H21C 0.5058 1.0403 0.2181 0.080 Uiso calc R 1 . .
    C C212 0.5604(2) 0.7992(4) 0.0285(4) 0.0576(11) Uani d . 1 . .
    H H21D 0.5484 0.7845 -0.0479 0.086 Uiso calc R 1 . .
    H H21E 0.5448 0.7117 0.0698 0.086 Uiso calc R 1 . .
    H H21F 0.6139 0.8134 0.0366 0.086 Uiso calc R 1 . .
    N N1 0.41386(13) 1.0819(2) 0.0341(2) 0.0369(6) Uani d . 1 . .
    N N2 0.39329(13) 0.7023(2) -0.0180(2) 0.0323(6) Uani d . 1 . .
    O O1 0.41789(11) 0.8501(2) -0.04964(17) 0.0370(5) Uani d . 1 . .
loop_
    _atom_site_aniso_label
    _atom_site_aniso_U_11
    _atom_site_aniso_U_22
    _atom_site_aniso_U_33
    _atom_site_aniso_U_12
    _atom_site_aniso_U_13
    _atom_site_aniso_U_23
    C1 0.0486(17) 0.0268(14) 0.0327(18) -0.0061(13) 0.0006(14) -0.0026(13)
    C2 0.0508(18) 0.0289(15) 0.040(2) 0.0018(13) -0.0082(15) 0.0004(13)
    C3 0.0405(16) 0.0306(15) 0.0327(19) -0.0027(12) 0.0001(13) 0.0003(12)
    C4 0.0412(17) 0.0488(19) 0.051(2) -0.0023(14) 0.0057(15) -0.0044(17)
    C5 0.061(2) 0.052(2) 0.045(2) -0.0220(17) 0.0183(17) -0.0051(16)
    C6 0.075(2) 0.0369(18) 0.033(2) -0.0124(16) 0.0080(16) -0.0010(14)
    C7 0.0545(18) 0.0294(16) 0.040(2) -0.0016(13) -0.0020(15) 0.0007(14)
    C8 0.0393(15) 0.0278(15) 0.0308(17) -0.0033(11) 0.0016(13) -0.0016(12)
    C9 0.0392(16) 0.0353(15) 0.0344(19) -0.0024(13) 0.0062(13) -0.0029(12)
    C10 0.0589(19) 0.0389(17) 0.040(2) -0.0125(14) 0.0075(16) -0.0062(15)
    C21 0.0326(14) 0.0234(13) 0.0322(18) 0.0021(11) -0.0030(12) -0.0014(12)
    C22 0.0439(16) 0.0333(15) 0.0328(19) -0.0024(12) 0.0017(13) 0.0000(13)
    C23 0.0537(18) 0.0432(17) 0.0318(18) 0.0047(14) 0.0002(15) -0.0054(15)
    C24 0.0491(18) 0.0433(17) 0.039(2) 0.0008(13) -0.0094(16) -0.0094(15)
    C25 0.0419(16) 0.0399(16) 0.042(2) -0.0044(13) -0.0055(15) -0.0063(15)
    C26 0.0323(14) 0.0364(15) 0.0369(18) -0.0013(12) -0.0045(13) 0.0005(14)
    C91 0.0445(16) 0.0323(15) 0.0307(17) -0.0099(13) 0.0010(14) -0.0021(13)
    C92 0.0427(16) 0.0409(17) 0.042(2) -0.0040(13) -0.0009(14) -0.0015(15)
    C93 0.061(2) 0.0437(19) 0.048(2) -0.0014(15) -0.0055(17) 0.0017(16)
    C94 0.066(2) 0.0429(19) 0.052(2) -0.0193(17) -0.0025(18) 0.0060(17)
    C95 0.054(2) 0.058(2) 0.047(2) -0.0182(18) 0.0122(17) 0.0016(18)
    C96 0.0472(17) 0.0453(18) 0.046(2) -0.0044(14) 0.0023(16) -0.0026(16)
    C111 0.0396(17) 0.0475(18) 0.071(3) 0.0017(14) -0.0049(18) -0.0098(18)
    C211 0.066(2) 0.0489(19) 0.045(2) -0.0085(16) -0.0146(18) 0.0061(17)
    C212 0.055(2) 0.0375(18) 0.081(3) 0.0098(16) -0.0048(19) -0.0012(18)
    N1 0.0374(13) 0.0269(12) 0.0464(17) -0.0029(11) 0.0025(11) -0.0012(12)
    N2 0.0410(13) 0.0248(12) 0.0311(15) -0.0095(10) 0.0016(10) -0.0016(11)
    O1 0.0570(13) 0.0239(10) 0.0302(12) -0.0113(8) 0.0029(10) -0.0018(9)
_geom_special_details
;
All e.s.d.'s (except the e.s.d. in the dihedral angle between two l.s. planes)
are estimated using the full covariance matrix. The cell e.s.d.'s are taken
into account individually in the estimation of e.s.d.'s in distances, angles
and torsion angles; correlations between e.s.d.'s in cell parameters are only
used when they are defined by crystal symmetry. An approximate (isotropic)
treatment of cell e.s.d.'s is used for estimating e.s.d.'s involving l.s.
planes.
;
loop_
    _geom_bond_atom_site_label_1
    _geom_bond_atom_site_label_2
    _geom_bond_site_symmetry_2
    _geom_bond_distance
    _geom_bond_publ_flag
    C1 N1 . 1.446(4) ?
    C1 O1 . 1.461(4) ?
    C1 C10 . 1.531(5) ?
    C1 C2 . 1.565(4) ?
    C2 C212 . 1.516(5) ?
    C2 C3 . 1.523(4) ?
    C2 C211 . 1.534(5) ?
    C3 C4 . 1.372(4) ?
    C3 C8 . 1.384(4) ?
    C4 C5 . 1.397(5) ?
    C4 H4 . 0.9500 ?
    C5 C6 . 1.376(5) ?
    C5 H5 . 0.9500 ?
    C6 C7 . 1.388(5) ?
    C6 H6 . 0.9500 ?
    C7 C8 . 1.387(4) ?
    C7 H7 . 0.9500 ?
    C8 N1 . 1.397(4) ?
    C9 N2 . 1.460(4) ?
    C9 C91 . 1.512(4) ?
    C9 C10 . 1.531(4) ?
    C9 H9 . 1.0000 ?
    C10 H10A . 0.9900 ?
    C10 H10B . 0.9900 ?
    C21 C22 . 1.384(4) ?
    C21 C26 . 1.390(4) ?
    C21 N2 . 1.417(4) ?
    C22 C23 . 1.388(5) ?
    C22 H22 . 0.9500 ?
    C23 C24 . 1.386(5) ?
    C23 H23 . 0.9500 ?
    C24 C25 . 1.367(5) ?
    C24 H24 . 0.9500 ?
    C25 C26 . 1.395(4) ?
    C25 H25 . 0.9500 ?
    C26 H26 . 0.9500 ?
    C91 C92 . 1.377(4) ?
    C91 C96 . 1.397(4) ?
    C92 C93 . 1.382(5) ?
    C92 H92 . 0.9500 ?
    C93 C94 . 1.369(6) ?
    C93 H93 . 0.9500 ?
    C94 C95 . 1.375(6) ?
    C94 H94 . 0.9500 ?
    C95 C96 . 1.393(5) ?
    C95 H95 . 0.9500 ?
    C96 H96 . 0.9500 ?
    C111 N1 . 1.457(4) ?
    C111 H11A . 0.9800 ?
    C111 H11B . 0.9800 ?
    C111 H11C . 0.9800 ?
    C211 H21A . 0.9800 ?
    C211 H21B . 0.9800 ?
    C211 H21C . 0.9800 ?
    C212 H21D . 0.9800 ?
    C212 H21E . 0.9800 ?
    C212 H21F . 0.9800 ?
    N2 O1 . 1.454(3) ?
loop_
    _geom_angle_atom_site_label_1
    _geom_angle_atom_site_label_2
    _geom_angle_atom_site_label_3
    _geom_angle_site_symmetry_1
    _geom_angle_site_symmetry_3
    _geom_angle
    _geom_angle_publ_flag
    N1 C1 O1 . . 106.4(2) ?
    N1 C1 C10 . . 114.6(3) ?
    O1 C1 C10 . . 104.0(2) ?
    N1 C1 C2 . . 103.5(2) ?
    O1 C1 C2 . . 110.6(2) ?
    C10 C1 C2 . . 117.4(3) ?
    C212 C2 C3 . . 113.4(3) ?
    C212 C2 C211 . . 110.5(3) ?
    C3 C2 C211 . . 108.4(3) ?
    C212 C2 C1 . . 112.8(3) ?
    C3 C2 C1 . . 100.8(2) ?
    C211 C2 C1 . . 110.6(3) ?
    C4 C3 C8 . . 120.1(3) ?
    C4 C3 C2 . . 131.2(3) ?
    C8 C3 C2 . . 108.6(3) ?
    C3 C4 C5 . . 119.3(3) ?
    C3 C4 H4 . . 120.4 ?
    C5 C4 H4 . . 120.4 ?
    C6 C5 C4 . . 119.9(3) ?
    C6 C5 H5 . . 120.1 ?
    C4 C5 H5 . . 120.1 ?
    C5 C6 C7 . . 121.7(3) ?
    C5 C6 H6 . . 119.2 ?
    C7 C6 H6 . . 119.2 ?
    C8 C7 C6 . . 117.4(3) ?
    C8 C7 H7 . . 121.3 ?
    C6 C7 H7 . . 121.3 ?
    C3 C8 C7 . . 121.7(3) ?
    C3 C8 N1 . . 110.6(3) ?
    C7 C8 N1 . . 127.7(3) ?
    N2 C9 C91 . . 112.4(2) ?
    N2 C9 C10 . . 100.6(2) ?
    C91 C9 C10 . . 112.6(3) ?
    N2 C9 H9 . . 110.3 ?
    C91 C9 H9 . . 110.3 ?
    C10 C9 H9 . . 110.3 ?
    C1 C10 C9 . . 106.4(3) ?
    C1 C10 H10A . . 110.5 ?
    C9 C10 H10A . . 110.5 ?
    C1 C10 H10B . . 110.5 ?
    C9 C10 H10B . . 110.5 ?
    H10A C10 H10B . . 108.6 ?
    C22 C21 C26 . . 119.7(3) ?
    C22 C21 N2 . . 119.1(2) ?
    C26 C21 N2 . . 121.0(3) ?
    C21 C22 C23 . . 120.3(3) ?
    C21 C22 H22 . . 119.8 ?
    C23 C22 H22 . . 119.8 ?
    C24 C23 C22 . . 119.8(3) ?
    C24 C23 H23 . . 120.1 ?
    C22 C23 H23 . . 120.1 ?
    C25 C24 C23 . . 120.0(3) ?
    C25 C24 H24 . . 120.0 ?
    C23 C24 H24 . . 120.0 ?
    C24 C25 C26 . . 120.8(3) ?
    C24 C25 H25 . . 119.6 ?
    C26 C25 H25 . . 119.6 ?
    C21 C26 C25 . . 119.3(3) ?
    C21 C26 H26 . . 120.3 ?
    C25 C26 H26 . . 120.3 ?
    C92 C91 C96 . . 118.4(3) ?
    C92 C91 C9 . . 121.6(3) ?
    C96 C91 C9 . . 120.0(3) ?
    C91 C92 C93 . . 120.9(3) ?
    C91 C92 H92 . . 119.5 ?
    C93 C92 H92 . . 119.5 ?
    C94 C93 C92 . . 120.2(3) ?
    C94 C93 H93 . . 119.9 ?
    C92 C93 H93 . . 119.9 ?
    C93 C94 C95 . . 120.5(3) ?
    C93 C94 H94 . . 119.8 ?
    C95 C94 H94 . . 119.8 ?
    C94 C95 C96 . . 119.3(3) ?
    C94 C95 H95 . . 120.3 ?
    C96 C95 H95 . . 120.3 ?
    C95 C96 C91 . . 120.7(3) ?
    C95 C96 H96 . . 119.7 ?
    C91 C96 H96 . . 119.7 ?
    N1 C111 H11A . . 109.5 ?
    N1 C111 H11B . . 109.5 ?
    H11A C111 H11B . . 109.5 ?
    N1 C111 H11C . . 109.5 ?
    H11A C111 H11C . . 109.5 ?
    H11B C111 H11C . . 109.5 ?
    C2 C211 H21A . . 109.5 ?
    C2 C211 H21B . . 109.5 ?
    H21A C211 H21B . . 109.5 ?
    C2 C211 H21C . . 109.5 ?
    H21A C211 H21C . . 109.5 ?
    H21B C211 H21C . . 109.5 ?
    C2 C212 H21D . . 109.5 ?
    C2 C212 H21E . . 109.5 ?
    H21D C212 H21E . . 109.5 ?
    C2 C212 H21F . . 109.5 ?
    H21D C212 H21F . . 109.5 ?
    H21E C212 H21F . . 109.5 ?
    C8 N1 C1 . . 108.5(2) ?
    C8 N1 C111 . . 120.6(3) ?
    C1 N1 C111 . . 120.4(2) ?
    C21 N2 O1 . . 107.6(2) ?
    C21 N2 C9 . . 120.8(2) ?
    O1 N2 C9 . . 105.2(2) ?
    N2 O1 C1 . . 105.6(2) ?
loop_
    _geom_hbond_atom_site_label_D
    _geom_hbond_atom_site_label_H
    _geom_hbond_atom_site_label_A
    _geom_hbond_site_symmetry_A
    _geom_hbond_distance_DH
    _geom_hbond_distance_HA
    _geom_hbond_distance_DA
    _geom_hbond_angle_DHA
    C7 H7 Cg1 1_565 0.95 2.89 3.735(3) 149
    C23 H23 Cg2 2_674 0.95 2.95 3.803(4) 150
data_global
_journal_date_recd_electronic     2008-12-30
_journal_date_accepted     2009-01-15
_journal_name_full     'Acta Crystallographica, Section E'
_journal_year     2009
_journal_volume     65
_journal_issue      2
_journal_page_first     o374
_journal_page_last     o374
_journal_paper_category     QO
_journal_coeditor_code     FL2228
_publ_contact_author_name     'Azrour Mohamed'
_publ_contact_author_address
;
Laboratoire de Physico-Chimie des Mat\`eriaux,
Facult\'e des Sciences et Techniques,
BP 509, Errachidia, Morocco
;
_publ_contact_author_email     'mohamedazrour@yahoo.fr'
_publ_contact_author_fax     '(212) (0) 35574497'
_publ_contact_author_phone     '(212) (0) 68511981'
_publ_section_title
;\
1',3',3'-Trimethyl-2,3-diphenyl-2,3-dihydroisoxazole-5(4<i>H</i>)-spiro-\
2'-indoline
;
loop_
    _publ_author_name
    _publ_author_footnote
    _publ_author_address
    'Naoual Laghrib' .
;
Laboratoire des Substances Naturelles & Synth\`ese et Dynamique Mol\'eculaire,
Facult\'e des Sciences et Techniques, BP 509, Errachidia, Morocco
;
    'Jean-Claude Daran' .
;
Laboratoire de Chimie de Coordination, UPR--CNRS 8241,
205 route de Narbonne,
31077 Toulouse Cedex, France
;
    'Rachid Fihi' .
;
Laboratoire des Substances Naturelles & Synth\`ese et Dynamique Mol\'eculaire,
Facult\'e des Sciences et Techniques, BP 509, Errachidia, Morocco
;
    'Lhou  Majidi' .
;
Laboratoire des Substances Naturelles & Synth\`ese et Dynamique Mol\'eculaire,
Facult\'e des Sciences et Techniques, BP 509, Errachidia, Morocco
;
    'Mohamed Azrour' .
;
Laboratoire de Physico-Chimie des Mat\`eriaux,
Facult\'e des Sciences et Techniques,
BP 509, Errachidia, Morocco
;
