# Supplementary material for: 1′,3′,3′-Trimethyl-2,3-diphenyl-2,3-di­hydro­isoxazole-5(4H)-spiro-2′-indoline
Source: Acta Crystallogr Sect E Struct Rep Online. 2009 Jan 23;65(Pt 2):o374. doi: 10.1107/S1600536809002062 (PMC2968171; doi:10.1107/S1600536809002062)
Supplement: Supplementary file 2 [file e-65-0o374-Isup2.hkl]

#
# h,k,l, Fc-squared, Fo-squared, sigma(Fo-squared) and status flag
#
data_I
_shelx_title ' AZROUR_5'
_shelx_refln_list_code          4
_shelx_F_calc_maximum       98.86
_exptl_crystal_F_000       792.00
_reflns_d_resolution_high  0.8094
 
loop_
 _symmetry_equiv_pos_as_xyz
 'x, y, z'
 '-x, -y, z+1/2'
 '-x+1/2, y+1/2, z+1/2'
 'x+1/2, -y+1/2, z'
 
_cell_length_a    18.0393
_cell_length_b     8.9854
_cell_length_c    12.3947
_cell_angle_alpha  90.000
_cell_angle_beta   90.000
_cell_angle_gamma  90.000
 
_shelx_F_squared_multiplier     1.000
 
loop_
 _refln_index_h
 _refln_index_k
 _refln_index_l
 _refln_F_squared_calc
 _refln_F_squared_meas
 _refln_F_squared_sigma
 _refln_observed_status
   4   0   0     9773.04     9496.55    158.10 o
   6   0   0     2333.83     2368.31     18.25 o
   8   0   0        4.35        7.43      7.05 o
  10   0   0      394.07      389.38      9.15 o
  12   0   0        2.17        6.41      6.64 o
  14   0   0     1537.45     1561.94     11.36 o
  16   0   0      136.18      162.52     10.15 o
  18   0   0       11.76       13.39      8.76 o
  20   0   0        0.88       -4.59     10.03 o
  22   0   0       89.43       83.79     15.19 o
   1   1   0     1107.98      986.66     13.90 o
   2   1   0     8726.00     8201.51     69.33 o
   4   1   0     1123.48     1182.94     11.11 o
   5   1   0      646.75      602.40      8.36 o
   6   1   0     7136.44     6511.11     35.69 o
   7   1   0        6.02       13.21      5.48 o
   8   1   0     2102.93     1957.59     30.75 o
   9   1   0      908.34      913.72     10.42 o
  10   1   0        0.21        1.89      5.79 o
  11   1   0        5.53       11.90      5.69 o
  12   1   0        0.09        1.56      4.34 o
  13   1   0      235.34      234.69      5.33 o
  14   1   0        4.85        4.30      4.82 o
  15   1   0        1.29        1.36      5.11 o
  16   1   0      193.48      187.56      7.22 o
  17   1   0      258.38      282.54      6.77 o
  18   1   0      109.06       99.97      6.49 o
  19   1   0        2.53        0.63      6.00 o
  20   1   0        1.21        6.80      6.31 o
  21   1   0       14.36       14.92      7.64 o
  22   1   0       14.68       -1.30      8.31 o
   0   2   0     1745.21     1783.49     21.07 o
   1   2   0      302.67      354.12      9.63 o
   2   2   0     2985.12     3173.75     49.95 o
   3   2   0     1071.51     1119.25     15.46 o
   4   2   0     2868.82     2751.79     24.11 o
   5   2   0      301.38      254.21      6.33 o
   6   2   0        7.57       21.18      5.84 o
   7   2   0      701.13      611.24      7.29 o
   8   2   0       70.43       76.44      4.98 o
   9   2   0      608.32      530.08      8.62 o
  10   2   0        3.64        3.63      5.06 o
  11   2   0       17.06       14.62      5.33 o
  12   2   0        0.02        2.33      5.65 o
  13   2   0      118.76      113.12      5.68 o
  14   2   0        7.10        1.34      5.38 o
  15   2   0      150.34      142.41      5.87 o
  16   2   0       17.71       22.47      6.47 o
  17   2   0       28.09       33.12      6.98 o
  18   2   0       13.93       24.86      6.01 o
  19   2   0        4.07        4.85      6.64 o
  20   2   0        9.82       20.08      7.08 o
  21   2   0        2.46       -0.49      8.20 o
   1   3   0       13.09       23.74      7.33 o
   2   3   0       40.43       40.86      5.71 o
   3   3   0      728.07      688.70     14.82 o
   4   3   0      672.94      592.38      8.77 o
   5   3   0       14.54       12.71      4.67 o
   6   3   0      203.99      188.58      5.13 o
   7   3   0      683.41      638.38     11.04 o
   8   3   0       81.59       84.46      5.41 o
   9   3   0       15.54       13.66      5.10 o
  10   3   0        0.28        1.20      4.51 o
  11   3   0      113.36      105.76      5.27 o
  12   3   0      110.64      111.39      5.59 o
  13   3   0       63.89       55.54      4.94 o
  14   3   0      246.87      226.01      5.67 o
  15   3   0        0.06       -2.25      7.27 o
  16   3   0       20.77       16.55      7.41 o
  17   3   0       26.64       24.98      7.49 o
  18   3   0       51.83       55.74      7.70 o
  19   3   0        4.25        7.44      6.74 o
  20   3   0       29.11       31.28     10.22 o
  21   3   0       29.78       18.39      7.87 o
   0   4   0     2709.47     2667.60     41.86 o
   1   4   0        4.68        3.93      6.49 o
   2   4   0      523.48      515.48     13.48 o
   3   4   0        2.31        5.38      4.97 o
   4   4   0      882.92      916.05     12.29 o
   5   4   0      121.78      103.74      5.46 o
   6   4   0      363.92      387.49      6.43 o
   7   4   0        3.24       10.94      4.44 o
   8   4   0       91.51      100.60      5.05 o
   9   4   0       47.32       43.48      4.88 o
  10   4   0        0.65        0.68      4.75 o
  11   4   0       88.80       85.54      4.61 o
  12   4   0       36.91       36.07      5.18 o
  13   4   0      187.05      179.33      5.55 o
  14   4   0        0.00        2.27      6.07 o
  15   4   0       39.10       40.33      6.95 o
  16   4   0       16.32       12.75      5.93 o
  17   4   0      112.43      106.37      6.95 o
  18   4   0       31.96       31.46      6.71 o
  19   4   0        2.88       -1.96      8.18 o
  20   4   0       11.85       10.01      8.31 o
   1   5   0     1721.10     1723.14     23.65 o
   2   5   0      185.36      203.50      6.13 o
   3   5   0      111.18       86.87      5.16 o
   4   5   0     1251.81     1307.84     11.08 o
   5   5   0       27.47       13.33      4.85 o
   6   5   0        7.67       11.46      4.78 o
   7   5   0        5.69        7.21      5.03 o
   8   5   0      438.91      469.52      9.57 o
   9   5   0       22.80       34.33      4.65 o
  10   5   0        2.80       -0.44      5.76 o
  11   5   0      289.62      295.58      5.55 o
  12   5   0       73.36       80.47      4.88 o
  13   5   0       40.18       34.82      6.55 o
  14   5   0       48.86       53.45      7.04 o
  15   5   0      150.68      153.53      6.58 o
  16   5   0       20.26       22.57      6.71 o
  17   5   0       28.91       27.29      6.46 o
  18   5   0       41.28       33.21      7.55 o
  19   5   0       29.49       10.03      8.39 o
   0   6   0        0.03       -1.65      7.50 o
   1   6   0      125.62      132.81      5.77 o
   2   6   0      152.49      161.37      6.17 o
   3   6   0      488.73      514.38     11.80 o
   4   6   0      165.87      174.86      6.20 o
   5   6   0       10.57        5.19      5.35 o
   6   6   0       32.50       36.98      5.82 o
   7   6   0      490.11      522.79     10.61 o
   8   6   0        8.54        8.66      4.86 o
   9   6   0       64.76       68.20      6.01 o
  10   6   0      385.50      445.20      5.86 o
  11   6   0       85.94       97.23      6.38 o
  12   6   0       40.72       52.34      6.01 o
  13   6   0        1.15        5.77      5.92 o
  14   6   0       37.19       34.02      6.06 o
  15   6   0       68.91       60.87      6.83 o
  16   6   0        3.93        1.27      6.06 o
  17   6   0        7.54       15.64      8.69 o
  18   6   0        4.45        0.82      7.81 o
   1   7   0       17.98       21.33      5.84 o
   2   7   0       71.37       80.97      5.65 o
   3   7   0      280.30      258.57      5.52 o
   4   7   0       10.47        4.95      5.83 o
   5   7   0        0.87        1.91      5.12 o
   6   7   0       66.65       70.03      5.33 o
   7   7   0      120.96      136.31      6.01 o
   8   7   0      356.96      355.80      6.93 o
   9   7   0      222.97      215.81      7.89 o
  10   7   0       68.42       53.00      7.55 o
  11   7   0       36.93       47.55      6.67 o
  12   7   0       20.55       21.13      6.36 o
  13   7   0       30.11       35.79      5.87 o
  14   7   0        4.96        3.45      5.80 o
  15   7   0      181.77      194.80      9.54 o
  16   7   0        0.81       -3.50      7.46 o
  17   7   0        0.38        7.89      8.73 o
   0   8   0      306.21      332.67     14.74 o
   1   8   0      402.78      422.77     12.79 o
   2   8   0       69.28       50.56      6.31 o
   3   8   0      197.80      183.13      9.03 o
   4   8   0      540.82      622.89      8.19 o
   5   8   0      535.02      648.08     12.34 o
   6   8   0       63.06       69.81      7.62 o
   7   8   0      398.35      413.89      8.58 o
   8   8   0       98.15       85.37      7.23 o
   9   8   0      312.36      334.50     13.21 o
  10   8   0       12.93       23.58      7.60 o
  11   8   0       33.74       28.94      9.00 o
  12   8   0        9.31       10.20      7.65 o
  13   8   0       26.96       30.68      8.86 o
  14   8   0        1.16       -2.94      8.29 o
  15   8   0        1.39        3.58      8.30 o
   1   9   0      307.45      293.56      8.34 o
   2   9   0       13.64       19.58      6.30 o
   3   9   0       97.38      100.15      6.92 o
   4   9   0       73.29       56.09      7.78 o
   5   9   0       75.65       59.61      9.08 o
   6   9   0        0.00       -0.31      6.63 o
   7   9   0       68.40       62.97      6.92 o
   8   9   0       74.61       72.96      6.65 o
   9   9   0        2.05        2.24      7.33 o
  10   9   0        2.51       -7.81      7.81 o
  11   9   0        0.13       -6.95      7.83 o
  12   9   0        0.02       -3.17      7.81 o
   0  10   0      251.22      245.02     25.01 o
   1  10   0       20.03       22.11      6.85 o
   2  10   0        0.02       -3.95      7.27 o
   3  10   0        3.10        1.11      8.19 o
   4  10   0        8.43       13.40      8.68 o
   5  10   0        0.13        3.96      7.78 o
   6  10   0       18.10       12.53      8.78 o
   7  10   0       56.75       60.78      9.27 o
   8  10   0        2.27        4.40      8.31 o
   9  10   0        7.70        8.58      8.80 o
   1  11   0       20.09       25.61     10.30 o
   2  11   0       60.02       69.84     12.59 o
   3  11   0        8.09       19.07     12.25 o
   4   0   1     1770.17     1399.82     21.73 o
   6   0   1     2207.01     1785.57     24.20 o
   8   0   1      819.82      686.57      8.02 o
  10   0   1      590.10      554.93      7.17 o
  12   0   1      131.19      150.71      5.40 o
  14   0   1      611.01      609.35      6.57 o
  16   0   1      483.62      552.53      7.64 o
  18   0   1       21.95       26.96      5.71 o
  20   0   1       12.89       16.80      6.71 o
  22   0   1       24.95       20.88     10.30 o
   0   1   1      418.01      425.53     14.15 o
   1   1   1      570.90      575.27      8.59 o
   2   1   1      979.61      846.91      8.76 o
   3   1   1      700.84      644.79      6.54 o
   4   1   1     2524.56     2399.13      9.51 o
   5   1   1     2286.31     2117.77     11.38 o
   6   1   1     1096.50     1095.24      6.36 o
   7   1   1       39.44       27.27      3.36 o
   8   1   1      202.67      201.78      4.24 o
   9   1   1     1940.75     1858.98     16.29 o
  10   1   1      324.76      301.13      4.37 o
  11   1   1      905.24      902.18      6.28 o
  12   1   1       70.80       59.73      3.38 o
  13   1   1      139.04      145.58      3.55 o
  14   1   1      216.97      213.95      4.07 o
  15   1   1      118.03      120.09      3.82 o
  16   1   1      177.42      176.49      4.70 o
  17   1   1       17.26       24.84      4.29 o
  18   1   1       52.02       52.25      4.38 o
  19   1   1        5.64        8.32      4.31 o
  20   1   1        5.28        8.26      4.52 o
  21   1   1       10.03       11.85      5.64 o
  22   1   1       17.13       14.31      6.47 o
   1   2   1     2804.60     2514.11     28.38 o
   2   2   1     1625.85     1539.14     16.74 o
   3   2   1     4827.67     4673.19     31.98 o
   4   2   1     1500.45     1421.05     16.00 o
   5   2   1     2465.36     2298.18     14.71 o
   6   2   1      380.19      373.22      5.08 o
   7   2   1     1284.93     1133.05      9.92 o
   8   2   1     1355.22     1358.45     13.67 o
   9   2   1      770.65      804.41      6.15 o
  10   2   1      402.10      432.06      4.08 o
  11   2   1       40.32       44.33      3.35 o
  12   2   1      351.38      363.45      4.47 o
  13   2   1      368.47      385.54      4.42 o
  14   2   1      265.24      271.53      4.95 o
  15   2   1      277.04      257.13      5.26 o
  16   2   1        8.38        8.51      4.22 o
  17   2   1       54.33       54.59      4.96 o
  18   2   1       16.63       17.35      4.45 o
  19   2   1        7.96        9.08      4.35 o
  20   2   1        0.49       -0.47      5.59 o
  21   2   1       14.65       12.25      6.02 o
   0   3   1      434.84      416.74      8.39 o
   1   3   1      515.27      476.02      5.68 o
   2   3   1       79.93       95.86      4.19 o
   3   3   1      843.28      818.79      8.91 o
   4   3   1     1971.70     1910.45     15.39 o
   5   3   1      810.53      750.43      5.35 o
   6   3   1      648.64      665.66      5.42 o
   7   3   1     1749.15     1839.64     16.60 o
   8   3   1      664.91      659.58      4.74 o
   9   3   1      419.02      433.85      4.29 o
  10   3   1      123.92      119.53      3.87 o
  11   3   1       37.44       43.83      3.95 o
  12   3   1        3.35        6.59      3.37 o
  13   3   1       91.19      108.00      4.10 o
  14   3   1       25.90       20.76      3.56 o
  15   3   1       29.55       35.74      4.61 o
  16   3   1      172.46      170.37      5.03 o
  17   3   1       20.16       15.12      4.78 o
  18   3   1       54.71       51.90      4.97 o
  19   3   1       16.16       11.15      5.06 o
  20   3   1       63.22       75.73      5.85 o
  21   3   1        8.66        2.26      5.87 o
   1   4   1      347.28      358.53      5.63 o
   2   4   1      542.43      523.56      6.21 o
   3   4   1     1199.61     1145.52      9.72 o
   4   4   1      474.30      504.02      7.14 o
   5   4   1      139.09      132.63      3.76 o
   6   4   1      621.45      651.07      4.64 o
   7   4   1      645.61      635.27      7.36 o
   8   4   1      164.00      152.54      3.95 o
   9   4   1      280.17      293.17      3.83 o
  10   4   1      141.30      151.61      3.83 o
  11   4   1       73.44       68.76      3.79 o
  12   4   1       64.21       60.95      3.68 o
  13   4   1       45.31       40.13      3.49 o
  14   4   1       87.41      104.60      4.84 o
  15   4   1       12.00        6.12      4.47 o
  16   4   1       55.10       48.85      4.72 o
  17   4   1        7.67        8.78      5.13 o
  18   4   1       41.24       31.58      5.65 o
  19   4   1       19.05       17.34      6.37 o
  20   4   1        2.41        0.33      6.61 o
   0   5   1     1538.63     1489.41     12.47 o
   1   5   1      352.69      344.64      4.80 o
   2   5   1       32.31       37.76      3.94 o
   3   5   1     1116.03     1126.28     10.80 o
   4   5   1      726.23      776.25      7.61 o
   5   5   1       68.03       58.09      3.71 o
   6   5   1      990.84     1032.87      6.60 o
   7   5   1      162.12      183.03      3.82 o
   8   5   1       99.22      102.21      3.49 o
   9   5   1      158.90      175.67      3.79 o
  10   5   1      206.77      231.95      3.90 o
  11   5   1       31.79       29.17      3.57 o
  12   5   1        2.96       -0.06      3.93 o
  13   5   1       39.63       36.34      4.63 o
  14   5   1       48.66       46.39      4.68 o
  15   5   1       10.92       16.08      5.10 o
  16   5   1       45.05       29.86      4.77 o
  17   5   1        1.10        3.78      4.19 o
  18   5   1        8.82       15.02      5.65 o
  19   5   1        1.26        7.71      6.80 o
   1   6   1      245.78      269.66      4.90 o
   2   6   1       22.20       20.73      4.41 o
   3   6   1      540.80      584.06      7.37 o
   4   6   1      210.37      214.79      4.08 o
   5   6   1       10.88       10.28      4.21 o
   6   6   1       27.68       28.01      3.74 o
   7   6   1       86.82       87.55      3.68 o
   8   6   1        3.03        4.27      3.72 o
   9   6   1      132.41      149.31      3.99 o
  10   6   1      575.07      590.41      6.97 o
  11   6   1       51.64       56.26      4.43 o
  12   6   1      386.27      414.99      5.12 o
  13   6   1       28.20       25.42      4.44 o
  14   6   1      159.99      159.25      6.05 o
  15   6   1        1.42        5.30      4.16 o
  16   6   1        1.61        0.84      4.75 o
  17   6   1        0.37        1.37      5.13 o
  18   6   1        0.49       -3.15      6.36 o
   0   7   1      294.66      302.66      6.67 o
   1   7   1       85.56       83.89      4.23 o
   2   7   1       18.29       17.56      3.84 o
   3   7   1      137.05      152.93      3.81 o
   4   7   1      118.54      130.11      3.97 o
   5   7   1      161.72      174.79      4.30 o
   6   7   1      118.53      119.38      4.34 o
   7   7   1      660.70      732.02      5.84 o
   8   7   1       39.74       34.36      5.48 o
   9   7   1      363.86      430.11      5.65 o
  10   7   1       75.37       83.03      5.06 o
  11   7   1      115.19      111.52      5.47 o
  12   7   1       45.84       46.22      4.90 o
  13   7   1      118.71      115.68      6.26 o
  14   7   1       21.75       23.11      4.80 o
  15   7   1       22.18       21.58      5.41 o
  16   7   1       15.19       11.50      5.71 o
  17   7   1       21.28       27.98      5.13 o
   1   8   1      171.55      178.37      5.14 o
   2   8   1       18.70       25.52      4.78 o
   3   8   1      124.52      140.58      4.83 o
   4   8   1       33.13       30.71      5.49 o
   5   8   1      218.42      216.62      5.13 o
   6   8   1        1.54        1.86      4.52 o
   7   8   1       39.34       42.18      5.54 o
   8   8   1      149.59      150.22      5.05 o
   9   8   1       25.07       24.77      4.73 o
  10   8   1       90.35       93.89      6.45 o
  11   8   1       45.34       50.36      5.54 o
  12   8   1       61.91       44.78      5.17 o
  13   8   1       88.54       86.79      6.51 o
  14   8   1       29.12       26.50      5.91 o
  15   8   1       32.02       22.27      7.05 o
   0   9   1       19.42       21.86      6.63 o
   1   9   1       31.18       30.51      4.72 o
   2   9   1        5.35        7.28      5.15 o
   3   9   1      209.85      221.09      5.20 o
   4   9   1       41.02       43.19      4.80 o
   5   9   1       56.71       49.23      4.61 o
   6   9   1        0.36        1.27      5.33 o
   7   9   1       41.07       39.99      5.63 o
   8   9   1        3.11        3.87      5.80 o
   9   9   1       41.69       37.93      5.81 o
  10   9   1       20.10       21.06      6.66 o
  11   9   1       20.67       11.39      6.67 o
  12   9   1        1.52        4.58      6.39 o
   1  10   1        1.14       -1.96      4.50 o
   2  10   1       16.96       19.93      5.53 o
   3  10   1       71.02       78.09      6.07 o
   4  10   1        1.82        0.98      5.62 o
   5  10   1        8.25        9.57      6.18 o
   6  10   1        8.72        4.44      5.85 o
   7  10   1       15.02       11.25      6.66 o
   8  10   1       20.49        9.58      6.70 o
   9  10   1        7.50        5.72      6.46 o
   0  11   1        4.29       14.86     10.18 o
   1  11   1       20.47       30.00      7.25 o
   2  11   1        0.22       19.71      7.82 o
   4   0   2     1610.97     1427.43     12.21 o
   6   0   2       57.20       36.07      6.47 o
   8   0   2      851.75      779.97      7.72 o
  10   0   2      345.96      367.79      6.12 o
  12   0   2      296.24      286.20      5.79 o
  14   0   2       88.89       89.38      5.29 o
  16   0   2      293.12      306.94      7.11 o
  18   0   2      216.63      219.62      6.94 o
  20   0   2       11.72       14.00      7.88 o
  22   0   2       80.94       72.64     15.93 o
   2   1   2     2954.14     2806.83     37.70 o
   3   1   2     4301.81     4050.77     45.72 o
   4   1   2     2471.95     2148.85     18.76 o
   5   1   2      979.63      859.15      7.78 o
   6   1   2      789.82      701.38      5.38 o
   7   1   2      895.97      798.25      7.04 o
   8   1   2     1173.82     1053.81      8.63 o
   9   1   2       38.00       32.12      4.05 o
  10   1   2        3.72        4.53      3.69 o
  11   1   2      228.26      203.50      4.08 o
  12   1   2       68.73       71.70      3.67 o
  13   1   2      121.69      127.79      3.79 o
  14   1   2      212.80      192.71      4.03 o
  15   1   2      296.64      292.41      3.72 o
  16   1   2       81.63       74.78      4.36 o
  17   1   2      123.20      140.87      4.30 o
  18   1   2        7.33        8.04      4.53 o
  19   1   2       25.35       26.98      4.30 o
  20   1   2       29.69       20.80      5.91 o
  21   1   2       30.09       14.79      5.57 o
   1   2   2     2332.33     2167.80     17.97 o
   2   2   2     2536.00     2411.51     21.89 o
   3   2   2     1649.20     1483.41     14.17 o
   4   2   2      143.04      154.09      4.59 o
   5   2   2     1079.50      972.41      7.14 o
   6   2   2      366.38      325.79      4.40 o
   7   2   2      367.74      327.28      4.25 o
   8   2   2      737.88      774.15      5.48 o
   9   2   2      110.56      117.33      3.64 o
  10   2   2       14.66        9.28      3.56 o
  11   2   2      131.29      132.62      3.53 o
  12   2   2       32.28       35.88      3.50 o
  13   2   2      202.93      190.20      4.30 o
  14   2   2      355.35      397.75      5.49 o
  15   2   2      179.07      195.09      4.99 o
  16   2   2       14.89       14.27      5.04 o
  17   2   2       27.74       27.28      4.53 o
  18   2   2       81.57       71.50      4.27 o
  19   2   2       12.40       10.37      4.72 o
  20   2   2       26.98       30.65      6.16 o
  21   2   2        8.00        8.12      5.59 o
   1   3   2     1903.14     1679.92     14.99 o
   2   3   2      152.33      142.57      4.24 o
   3   3   2       89.44       86.83      4.44 o
   4   3   2      569.12      560.35      7.97 o
   5   3   2     1022.10      936.47     10.26 o
   6   3   2     1995.26     1913.74     21.63 o
   7   3   2      255.88      256.28      4.12 o
   8   3   2      387.95      403.58      4.50 o
   9   3   2      219.27      208.54      3.88 o
  10   3   2       27.63       35.61      3.13 o
  11   3   2      155.41      172.94      3.87 o
  12   3   2      171.18      170.56      3.42 o
  13   3   2       76.51       84.77      3.66 o
  14   3   2      288.04      272.65      3.70 o
  15   3   2       46.94       37.11      4.93 o
  16   3   2      136.65      149.66      4.87 o
  17   3   2       80.89      100.59      4.98 o
  18   3   2        5.68        9.93      4.84 o
  19   3   2       20.62       18.06      4.35 o
  20   3   2       60.69       50.42      5.96 o
  21   3   2        0.37        7.42      5.85 o
   0   4   2      866.87      767.76      8.88 o
   1   4   2      404.32      420.09      5.68 o
   2   4   2      647.58      693.76      8.36 o
   3   4   2     1218.98     1222.29     10.75 o
   4   4   2       92.42       96.25      4.12 o
   5   4   2       24.39       22.33      4.06 o
   6   4   2       25.19       27.11      3.35 o
   7   4   2      407.58      372.43      4.10 o
   8   4   2      174.13      176.16      3.44 o
   9   4   2      327.88      326.87      4.17 o
  10   4   2      168.84      200.84      3.67 o
  11   4   2      150.74      153.87      3.52 o
  12   4   2       78.01       91.92      3.50 o
  13   4   2      127.33      112.21      3.64 o
  14   4   2       10.17       12.47      4.16 o
  15   4   2      256.28      270.09      4.56 o
  16   4   2       92.10       96.75      5.44 o
  17   4   2      122.15       99.97      5.20 o
  18   4   2       10.07        7.99      5.06 o
  19   4   2       20.65       27.56      6.19 o
  20   4   2       10.79        5.48      6.40 o
   1   5   2     1312.75     1405.93     10.31 o
   2   5   2      208.02      202.52      4.54 o
   3   5   2       30.54       29.65      4.29 o
   4   5   2       95.28       93.35      3.70 o
   5   5   2      343.78      345.30      5.80 o
   6   5   2      257.54      244.57      3.92 o
   7   5   2       32.69       36.38      3.55 o
   8   5   2      321.01      319.71      4.02 o
   9   5   2      173.30      177.86      4.00 o
  10   5   2        0.76        2.84      3.69 o
  11   5   2       46.52       47.87      3.29 o
  12   5   2      377.62      404.55      4.71 o
  13   5   2       34.84       41.38      4.75 o
  14   5   2       27.85       21.12      4.41 o
  15   5   2      194.05      180.22      4.85 o
  16   5   2        5.88        2.63      4.44 o
  17   5   2       22.50       18.92      5.43 o
  18   5   2       46.17       52.33      5.48 o
  19   5   2       10.05        9.69      6.00 o
   0   6   2      963.46      999.32      9.32 o
   1   6   2      285.18      299.11      4.55 o
   2   6   2       81.85       85.57      3.76 o
   3   6   2      143.06      152.41      3.87 o
   4   6   2      187.14      187.52      4.16 o
   5   6   2       22.00       19.58      3.82 o
   6   6   2       60.25       69.57      4.52 o
   7   6   2      283.35      305.49      4.52 o
   8   6   2      258.44      271.59      4.61 o
   9   6   2     1121.66     1222.61     13.12 o
  10   6   2       76.72       80.04      4.72 o
  11   6   2       12.34       15.30      4.59 o
  12   6   2       98.83       95.70      4.40 o
  13   6   2       92.83       94.92      4.36 o
  14   6   2       14.30       11.71      4.46 o
  15   6   2       31.88       24.48      4.91 o
  16   6   2       14.17       13.77      5.23 o
  17   6   2       18.05       10.80      5.42 o
  18   6   2       20.64        8.54      5.76 o
   1   7   2      129.32      119.35      4.32 o
   2   7   2      141.52      142.70      3.80 o
   3   7   2      451.17      450.73      7.51 o
   4   7   2      118.87      128.17      4.53 o
   5   7   2      159.73      149.22      4.83 o
   6   7   2       74.23       79.64      4.17 o
   7   7   2      269.09      296.55      5.04 o
   8   7   2       68.38       75.05      4.87 o
   9   7   2      175.70      193.46      5.94 o
  10   7   2      295.57      302.31      5.13 o
  11   7   2      266.77      287.40      5.13 o
  12   7   2       25.07       28.18      4.39 o
  13   7   2       29.13       27.47      4.53 o
  14   7   2        0.13        0.37      4.51 o
  15   7   2       54.13       58.42      5.82 o
  16   7   2        5.61       10.53      5.66 o
   0   8   2      217.55      213.53      7.01 o
   1   8   2      158.29      176.36      5.46 o
   2   8   2      499.95      549.75      5.43 o
   3   8   2      197.58      185.43      5.35 o
   4   8   2        3.80        3.18      5.66 o
   5   8   2      100.82      116.18      5.45 o
   6   8   2       40.06       37.67      4.73 o
   7   8   2      451.13      468.88      7.11 o
   8   8   2       37.52       30.73      6.05 o
   9   8   2       94.26       91.71      5.03 o
  10   8   2       29.01       24.78      4.69 o
  11   8   2       85.31       79.51      5.61 o
  12   8   2        7.64       13.57      6.18 o
  13   8   2       37.53       29.28      6.28 o
  14   8   2        4.81        1.20      6.44 o
  15   8   2       27.75       34.58     13.84 o
   1   9   2      250.69      261.20      5.00 o
   2   9   2      368.18      395.70      5.84 o
   3   9   2        1.30        0.92      4.71 o
   4   9   2        2.34        1.71      4.72 o
   5   9   2       14.37       15.50      4.74 o
   6   9   2        1.36        2.47      4.73 o
   7   9   2       11.54        5.84      4.51 o
   8   9   2       28.73       25.98      5.47 o
   9   9   2       39.53       41.63      6.22 o
  10   9   2        1.37       -5.68      5.68 o
  11   9   2        7.13        6.97      5.86 o
  12   9   2       15.25       11.54      5.92 o
   0  10   2      118.71      136.84      8.19 o
   1  10   2      102.37      102.59      7.41 o
   2  10   2       17.81       20.32      6.18 o
   3  10   2       16.45       23.22      5.82 o
   4  10   2       24.88       23.63      6.91 o
   5  10   2       73.20       60.53      7.30 o
   6  10   2       23.29       18.31      6.95 o
   7  10   2       10.54       12.04      6.45 o
   8  10   2       49.80       24.00      6.60 o
   9  10   2        9.72       18.22      7.84 o
   2   0   3     1173.52     1222.33     28.55 o
   4   0   3      348.28      365.23      7.73 o
   6   0   3      997.72      852.54     14.15 o
   8   0   3      499.05      489.60      6.93 o
  10   0   3      804.32      857.23      7.48 o
  12   0   3       86.75       91.04      4.78 o
  14   0   3      300.92      349.55      5.96 o
  16   0   3      348.98      372.10      8.53 o
  18   0   3      252.22      242.96      7.17 o
  20   0   3      112.88      134.07      7.39 o
   1   1   3     3547.07     3497.22     76.07 o
   2   1   3      512.92      500.04      8.87 o
   3   1   3      356.18      361.78      6.11 o
   4   1   3      131.84      124.55      4.52 o
   5   1   3      473.89      374.64      4.92 o
   6   1   3     1339.47     1257.61     10.63 o
   7   1   3      491.41      473.29      6.77 o
   8   1   3       52.11       45.17      4.10 o
   9   1   3       88.16       85.70      3.94 o
  10   1   3       31.12       25.54      3.92 o
  11   1   3      112.81      100.38      3.74 o
  12   1   3       36.37       30.92      3.26 o
  13   1   3       47.45       53.88      3.66 o
  14   1   3      329.81      341.48      4.48 o
  15   1   3      260.18      303.50      6.47 o
  16   1   3       99.64       96.15      4.51 o
  17   1   3      137.24      150.38      4.26 o
  18   1   3       76.87       69.27      4.60 o
  19   1   3       24.06       21.68      4.11 o
  20   1   3       15.24       15.14      5.50 o
  21   1   3        0.70        7.10      5.14 o
   1   2   3     3651.70     3503.90     21.17 o
   2   2   3      246.93      226.41      5.39 o
   3   2   3       10.94        4.27      3.98 o
   4   2   3     1342.14     1196.51     10.76 o
   5   2   3      695.13      703.47      5.53 o
   6   2   3      214.11      197.91      4.20 o
   7   2   3      519.65      515.93      5.68 o
   8   2   3       25.11       15.37      3.78 o
   9   2   3      622.17      585.41      5.58 o
  10   2   3      402.34      428.47      4.36 o
  11   2   3      157.57      166.22      3.61 o
  12   2   3       76.21       74.91      3.82 o
  13   2   3      399.88      411.02      4.41 o
  14   2   3       36.26       38.09      4.06 o
  15   2   3      336.29      372.28      5.38 o
  16   2   3        3.86        9.38      4.25 o
  17   2   3       46.73       45.59      4.98 o
  18   2   3       32.17       32.91      4.38 o
  19   2   3       74.85       65.95      4.67 o
  20   2   3        4.83        7.68      5.77 o
  21   2   3       21.81       17.29      5.50 o
   0   3   3     4505.20     4377.04     77.46 o
   1   3   3      231.51      215.43      5.03 o
   2   3   3       90.82      103.90      4.61 o
   3   3   3      209.20      222.97      4.26 o
   4   3   3      330.39      350.38      4.60 o
   5   3   3     1112.10     1032.56      8.98 o
   6   3   3      112.86      104.03      3.90 o
   7   3   3      365.75      424.36      4.60 o
   8   3   3      241.09      240.42      4.27 o
   9   3   3      214.48      222.12      3.54 o
  10   3   3      180.47      167.22      3.62 o
  11   3   3      677.05      706.92      7.09 o
  12   3   3       97.59       99.44      3.74 o
  13   3   3       23.24       28.67      3.88 o
  14   3   3      167.58      184.11      4.87 o
  15   3   3      170.10      189.90      4.68 o
  16   3   3      125.79      133.94      4.74 o
  17   3   3       51.78       47.31      5.56 o
  18   3   3       21.22       16.65      4.38 o
  19   3   3       65.86       51.58      6.09 o
  20   3   3        5.64       10.00      6.00 o
   1   4   3     1441.41     1428.44     18.43 o
   2   4   3      470.12      451.22      5.00 o
   3   4   3      253.23      234.19      4.58 o
   4   4   3      200.81      218.35      4.25 o
   5   4   3      734.35      782.49      6.56 o
   6   4   3      555.21      578.89      5.12 o
   7   4   3      362.27      356.00      4.93 o
   8   4   3       24.33       23.38      3.41 o
   9   4   3       59.30       63.63      3.50 o
  10   4   3       79.32       86.23      3.31 o
  11   4   3       85.99      101.31      3.67 o
  12   4   3       86.62      108.57      3.47 o
  13   4   3        9.76       13.70      4.57 o
  14   4   3       25.03       23.50      4.75 o
  15   4   3       45.94       36.05      5.14 o
  16   4   3       56.48       53.99      4.78 o
  17   4   3       85.12       85.58      7.05 o
  18   4   3        9.40        8.34      4.82 o
  19   4   3        7.40       11.32      5.96 o
  20   4   3        0.65       -4.07      5.67 o
   0   5   3       90.76       93.10      5.69 o
   1   5   3      452.70      476.33      5.13 o
   2   5   3      143.50      156.28      3.95 o
   3   5   3      172.05      175.32      4.05 o
   4   5   3      204.23      199.68      4.10 o
   5   5   3       40.83       49.24      3.99 o
   6   5   3       12.58       11.38      3.67 o
   7   5   3      267.70      258.40      3.98 o
   8   5   3      445.84      462.07      4.17 o
   9   5   3       63.60       67.33      3.82 o
  10   5   3      368.23      378.81      4.28 o
  11   5   3      493.00      490.31      6.19 o
  12   5   3      200.36      216.94      4.76 o
  13   5   3       95.73       96.24      4.32 o
  14   5   3      100.29       99.74      4.80 o
  15   5   3       19.18       12.48      4.37 o
  16   5   3        4.70       10.83      4.17 o
  17   5   3        0.64       -4.26      5.13 o
  18   5   3       25.43       32.80      6.90 o
  19   5   3       10.56        8.71      5.68 o
   1   6   3       23.41       25.22      4.41 o
   2   6   3      597.80      615.20      6.66 o
   3   6   3        0.72        0.29      3.93 o
   4   6   3       87.10       88.53      3.87 o
   5   6   3      220.81      230.67      4.51 o
   6   6   3      585.69      597.38      4.83 o
   7   6   3      459.13      462.17      6.47 o
   8   6   3      563.25      611.41      5.19 o
   9   6   3       94.34       87.92      3.73 o
  10   6   3      192.11      182.82      4.65 o
  11   6   3       64.08       69.82      5.71 o
  12   6   3        7.70        5.62      4.64 o
  13   6   3       19.26       17.36      4.68 o
  14   6   3       46.70       33.76      4.79 o
  15   6   3        5.04        4.68      4.85 o
  16   6   3       25.84       24.27      5.67 o
  17   6   3       37.58       40.50      6.73 o
  18   6   3        3.96        0.53      5.44 o
   0   7   3       79.07       85.21      6.04 o
   1   7   3       32.90       32.27      4.04 o
   2   7   3      122.34      131.15      4.23 o
   3   7   3      490.13      536.64      5.77 o
   4   7   3      174.03      176.53      4.48 o
   5   7   3      686.56      735.69      6.72 o
   6   7   3       43.71       48.59      5.11 o
   7   7   3        3.64        1.69      4.91 o
   8   7   3       19.60       25.18      5.70 o
   9   7   3      174.70      162.72      5.06 o
  10   7   3       11.31        9.06      5.47 o
  11   7   3      251.60      266.55      5.55 o
  12   7   3        4.62        5.24      4.71 o
  13   7   3       50.50       42.88      4.98 o
  14   7   3       26.47       23.00      6.03 o
  15   7   3       13.94       12.47      6.40 o
  16   7   3        3.89        8.20      6.00 o
   1   8   3        1.80        8.92      4.89 o
   2   8   3      116.28      109.93      4.81 o
   3   8   3      213.88      248.03      5.32 o
   4   8   3      121.25      129.61      5.00 o
   5   8   3      122.79      125.09      4.76 o
   6   8   3      325.70      376.22      5.39 o
   7   8   3      111.91      109.49      5.05 o
   8   8   3      130.37      141.05      5.42 o
   9   8   3       14.54       12.87      5.04 o
  10   8   3       35.34       47.77      6.09 o
  11   8   3       67.82       52.25      6.23 o
  12   8   3      136.23      150.89      7.16 o
  13   8   3       15.94       19.28      6.67 o
  14   8   3       56.15       46.76      6.03 o
   0   9   3      166.07      186.54      6.46 o
   1   9   3       19.41       24.91      4.63 o
   2   9   3        4.97        5.69      4.48 o
   3   9   3       30.55       33.23      4.78 o
   4   9   3       64.52       64.98      4.89 o
   5   9   3      152.90      150.11      5.21 o
   6   9   3       31.69       27.91      4.95 o
   7   9   3        5.52        5.54      4.54 o
   8   9   3       36.02       33.29      6.04 o
   9   9   3       11.57       12.29      5.98 o
  10   9   3       19.53        8.24      5.60 o
  11   9   3       38.29       27.55      5.73 o
  12   9   3       21.41       28.04      7.29 o
   1  10   3        8.24        4.31      6.18 o
   2  10   3       11.09       18.93      6.00 o
   3  10   3      100.82      100.22      7.43 o
   4  10   3       26.41       19.94      6.69 o
   5  10   3        1.13        2.48      6.88 o
   6  10   3       57.36       34.57      6.22 o
   7  10   3        6.13        4.71      6.05 o
   8  10   3       90.87       43.91      9.06 o
   2   0   4      819.46      764.86     17.14 o
   4   0   4     1750.20     1674.16     41.59 o
   6   0   4     1271.45     1167.66     13.27 o
   8   0   4     1238.97     1213.94      9.92 o
  10   0   4      113.37      113.88      5.14 o
  12   0   4      227.21      236.06      5.94 o
  14   0   4      981.32     1103.25     15.24 o
  16   0   4       83.12       85.00      6.08 o
  18   0   4       23.32       23.15      7.60 o
  20   0   4       19.96       15.31      7.39 o
   1   1   4     5673.93     5769.49    172.71 o
   2   1   4     3280.36     3119.32     69.07 o
   3   1   4      261.15      239.50      5.73 o
   4   1   4      772.67      662.29      9.75 o
   5   1   4       19.20       18.82      4.04 o
   6   1   4      241.46      228.12      4.59 o
   7   1   4       40.73       63.91      4.64 o
   8   1   4     1864.45     1752.21     15.47 o
   9   1   4      485.62      497.11      5.10 o
  10   1   4        7.24        5.20      3.54 o
  11   1   4        1.13        2.36      3.62 o
  12   1   4       46.44       53.68      3.56 o
  13   1   4       17.23       20.26      3.42 o
  14   1   4       23.51       33.46      3.48 o
  15   1   4       17.82       18.37      4.58 o
  16   1   4       25.69       28.29      4.41 o
  17   1   4      203.20      221.36      4.71 o
  18   1   4       37.81       34.24      4.53 o
  19   1   4       26.07       19.52      4.69 o
  20   1   4        0.57        3.82      5.76 o
  21   1   4        4.08        2.18      5.82 o
   0   2   4      544.78      448.05      8.56 o
   1   2   4     1121.07     1079.15      9.32 o
   2   2   4     1633.64     1596.36     15.37 o
   3   2   4     2390.60     2335.38     23.15 o
   4   2   4      379.83      400.53      5.10 o
   5   2   4       43.11       29.27      4.50 o
   6   2   4      480.47      436.34      4.39 o
   7   2   4      514.17      529.81      6.32 o
   8   2   4      103.17       95.34      3.65 o
   9   2   4      430.67      445.32      4.34 o
  10   2   4      448.45      455.11      5.06 o
  11   2   4       15.42       14.82      3.77 o
  12   2   4       24.27       27.07      3.72 o
  13   2   4      392.42      399.77      4.87 o
  14   2   4       78.20       79.06      3.98 o
  15   2   4      271.28      268.06      5.01 o
  16   2   4       24.81       21.28      4.44 o
  17   2   4       40.00       36.87      4.39 o
  18   2   4       23.34       18.49      4.39 o
  19   2   4       13.31        8.54      5.24 o
  20   2   4       11.13       12.17      5.05 o
  21   2   4       16.20       14.38      6.26 o
   1   3   4      139.28      154.30      4.77 o
   2   3   4      704.80      670.06      8.06 o
   3   3   4     1197.22     1070.78     11.43 o
   4   3   4      985.92     1043.31      6.83 o
   5   3   4      354.94      360.07      4.98 o
   6   3   4      115.11      116.20      4.24 o
   7   3   4      183.06      181.51      4.30 o
   8   3   4        2.82        2.55      3.28 o
   9   3   4      366.04      345.29      4.33 o
  10   3   4      141.91      140.45      3.76 o
  11   3   4      673.07      680.54      4.74 o
  12   3   4        3.02        2.40      3.59 o
  13   3   4      265.98      258.51      4.29 o
  14   3   4      271.00      275.90      5.18 o
  15   3   4       23.86       27.59      5.29 o
  16   3   4       73.06       77.88      4.82 o
  17   3   4       26.06       19.58      4.75 o
  18   3   4       12.28        5.15      4.62 o
  19   3   4       13.11       12.84      5.37 o
  20   3   4        3.49        1.81      5.66 o
   0   4   4      585.55      601.62      8.49 o
   1   4   4     1200.32     1221.97     11.15 o
   2   4   4       21.12       33.59      3.98 o
   3   4   4       93.38       88.67      4.01 o
   4   4   4       69.13       60.91      4.10 o
   5   4   4      674.33      647.52      5.60 o
   6   4   4       38.09       37.02      3.84 o
   7   4   4       63.33       63.34      3.69 o
   8   4   4        9.48       10.68      3.56 o
   9   4   4      104.58      102.07      3.88 o
  10   4   4      248.19      254.58      3.86 o
  11   4   4       36.57       33.86      3.59 o
  12   4   4       42.64       42.96      3.46 o
  13   4   4      146.20      147.75      4.94 o
  14   4   4      130.49      135.66      4.53 o
  15   4   4       37.74       39.61      4.28 o
  16   4   4       45.97       37.13      5.21 o
  17   4   4        7.54        7.32      5.77 o
  18   4   4        3.63        7.28      6.77 o
  19   4   4        2.72       10.18      6.16 o
   1   5   4      257.21      283.03      4.85 o
   2   5   4      120.02      117.68      3.84 o
   3   5   4      189.25      186.46      4.21 o
   4   5   4      300.84      302.91      4.43 o
   5   5   4       15.85       20.34      3.59 o
   6   5   4       37.83       48.01      3.87 o
   7   5   4       25.86       26.81      3.45 o
   8   5   4      579.91      602.88      5.73 o
   9   5   4       92.17       90.97      4.01 o
  10   5   4      792.40      773.32      8.55 o
  11   5   4       50.52       55.79      4.53 o
  12   5   4       40.07       37.98      4.13 o
  13   5   4       75.76       76.62      4.87 o
  14   5   4       64.05       63.57      5.05 o
  15   5   4       78.19       56.12      4.62 o
  16   5   4        3.11        7.72      4.49 o
  17   5   4       10.17        6.29      6.58 o
  18   5   4       21.34        3.73      6.27 o
   0   6   4      880.86      894.09      9.93 o
   1   6   4      167.96      186.16      4.47 o
   2   6   4      353.59      357.67      4.45 o
   3   6   4      416.16      415.56      5.30 o
   4   6   4        2.07        3.45      3.69 o
   5   6   4       37.45       40.20      4.18 o
   6   6   4      235.33      261.68      4.97 o
   7   6   4      946.20      985.89      6.42 o
   8   6   4      150.49      140.96      3.96 o
   9   6   4      195.05      210.35      4.58 o
  10   6   4       22.29       27.41      5.06 o
  11   6   4      115.72      127.85      5.11 o
  12   6   4       63.45       58.31      5.78 o
  13   6   4       44.74       39.65      4.52 o
  14   6   4       18.36       21.68      4.28 o
  15   6   4       29.74       28.81      4.59 o
  16   6   4       25.31       35.53      5.45 o
  17   6   4       19.37       14.58      5.76 o
   1   7   4      808.64      800.53      7.96 o
   2   7   4        9.87        6.31      3.87 o
   3   7   4       87.50       79.71      4.43 o
   4   7   4       34.15       36.34      4.06 o
   5   7   4      208.96      233.99      5.25 o
   6   7   4      296.95      293.54      5.08 o
   7   7   4      196.41      194.97      4.85 o
   8   7   4       45.76       51.22      5.32 o
   9   7   4      169.55      169.63      5.41 o
  10   7   4        0.54       -0.47      4.79 o
  11   7   4      136.94      143.74      5.43 o
  12   7   4       97.67       95.09      5.97 o
  13   7   4       15.14       14.48      4.91 o
  14   7   4       44.64       44.37      5.63 o
  15   7   4       26.60       26.52      5.74 o
  16   7   4       12.44       12.49      5.48 o
   0   8   4      347.17      352.43      7.38 o
   1   8   4       33.30       31.48      4.86 o
   2   8   4       66.95       59.85      5.02 o
   3   8   4      146.20      148.07      5.50 o
   4   8   4       12.01       12.05      4.79 o
   5   8   4       50.78       52.40      5.21 o
   6   8   4       65.75       68.49      5.11 o
   7   8   4      284.36      306.78      5.67 o
   8   8   4       19.83       15.86      4.92 o
   9   8   4      237.28      252.30      6.60 o
  10   8   4       18.34       22.96      5.61 o
  11   8   4        0.04       -3.53      6.27 o
  12   8   4       32.58       23.54      6.11 o
  13   8   4       53.39       42.51      6.85 o
  14   8   4       19.90       18.43      8.49 o
   1   9   4       16.52       21.55      4.89 o
   2   9   4       66.13       57.84      4.91 o
   3   9   4      152.51      145.11      5.54 o
   4   9   4        6.61        4.80      5.40 o
   5   9   4       19.34       17.34      4.94 o
   6   9   4       55.41       39.60      5.23 o
   7   9   4       25.96       25.83      6.07 o
   8   9   4       45.40       42.63      6.31 o
   9   9   4       28.60       24.36      5.93 o
  10   9   4      120.06      130.44      6.21 o
  11   9   4       21.27        5.83      6.14 o
   0  10   4        7.56       12.41      8.28 o
   1  10   4       27.48       21.03      6.48 o
   2  10   4        8.94       10.47      5.70 o
   3  10   4       16.22       11.87      5.91 o
   4  10   4       11.52       13.61      6.90 o
   5  10   4       23.70        7.33      6.74 o
   6  10   4       36.67       17.49      6.36 o
   7  10   4       36.64       18.54      5.88 o
   2   0   5       94.50       95.84      8.13 o
   4   0   5     1587.13     1432.17     36.01 o
   6   0   5       40.94       46.82      5.64 o
   8   0   5     1071.23     1071.14     15.29 o
  10   0   5      249.01      284.40      6.47 o
  12   0   5      184.56      178.45      5.34 o
  14   0   5      616.65      641.08      6.80 o
  16   0   5        8.70       15.23      6.54 o
  18   0   5       35.88       22.79      6.14 o
  20   0   5       56.23       28.36      9.07 o
   0   1   5      156.98      154.45      8.66 o
   1   1   5        5.44        4.82      4.79 o
   2   1   5      697.61      652.70     11.15 o
   3   1   5      450.31      420.15      7.36 o
   4   1   5      414.82      360.77      7.64 o
   5   1   5     2303.90     2256.89     16.74 o
   6   1   5     1387.15     1330.43     19.58 o
   7   1   5      531.20      537.43     10.19 o
   8   1   5      282.54      283.34      4.47 o
   9   1   5      279.64      263.59      4.30 o
  10   1   5      248.84      234.73      4.08 o
  11   1   5       96.33       93.68      3.84 o
  12   1   5      144.78      146.92      4.06 o
  13   1   5       52.95       54.73      3.92 o
  14   1   5       43.48       40.99      4.49 o
  15   1   5       10.08       11.63      4.35 o
  16   1   5        5.13        7.66      4.51 o
  17   1   5      291.39      319.38      6.23 o
  18   1   5       13.20        7.57      4.74 o
  19   1   5       29.09       21.54      5.52 o
  20   1   5       16.61       19.22      5.45 o
   1   2   5     1651.70     1539.74     15.58 o
   2   2   5      867.67      849.27     12.95 o
   3   2   5      610.56      600.70      8.44 o
   4   2   5     1334.74     1331.55      8.35 o
   5   2   5      568.27      574.30      5.47 o
   6   2   5      205.30      205.25      4.60 o
   7   2   5      101.97      106.71      3.77 o
   8   2   5      126.46      133.98      3.86 o
   9   2   5       19.65       17.16      3.58 o
  10   2   5       48.59       52.19      3.77 o
  11   2   5      170.80      179.28      4.32 o
  12   2   5      416.80      437.85      4.70 o
  13   2   5        6.94        2.31      4.24 o
  14   2   5       60.86       55.63      4.33 o
  15   2   5      557.74      574.50      5.58 o
  16   2   5      131.69      132.60      4.90 o
  17   2   5      106.63      110.89      4.81 o
  18   2   5        5.66        4.71      4.74 o
  19   2   5       12.23       15.40      5.24 o
  20   2   5       22.40       21.52      5.19 o
   0   3   5     4435.96     4498.26     66.06 o
   1   3   5     1076.23     1031.52     15.20 o
   2   3   5      450.53      492.30      5.97 o
   3   3   5     1745.26     1767.17     14.15 o
   4   3   5      644.67      623.22      5.41 o
   5   3   5       22.42       28.39      4.02 o
   6   3   5       34.15       30.43      4.10 o
   7   3   5      448.16      418.62      4.37 o
   8   3   5       99.93      106.28      3.56 o
   9   3   5      563.77      593.47      6.41 o
  10   3   5      315.63      306.43      4.12 o
  11   3   5       50.71       57.44      3.61 o
  12   3   5      260.84      261.43      4.23 o
  13   3   5       76.50       90.40      4.84 o
  14   3   5       41.01       51.45      4.95 o
  15   3   5      206.67      221.32      5.50 o
  16   3   5       44.33       38.91      5.39 o
  17   3   5       16.63       13.90      4.73 o
  18   3   5        6.64       11.06      6.22 o
  19   3   5        6.04        2.89      5.95 o
  20   3   5        1.20        6.94      6.61 o
   1   4   5      367.34      375.01      5.06 o
   2   4   5       54.17       51.24      4.21 o
   3   4   5      201.52      218.97      4.61 o
   4   4   5       15.01       19.37      3.60 o
   5   4   5       97.75      105.53      3.73 o
   6   4   5      372.92      374.82      4.36 o
   7   4   5       45.06       36.09      3.99 o
   8   4   5      348.48      346.45      4.29 o
   9   4   5      269.83      273.73      3.74 o
  10   4   5      281.55      283.25      3.91 o
  11   4   5       81.55       74.30      3.99 o
  12   4   5       16.05       22.41      4.38 o
  13   4   5      427.11      474.62      6.72 o
  14   4   5      140.05      123.36      4.91 o
  15   4   5        5.32        6.20      4.22 o
  16   4   5       11.30       10.92      5.15 o
  17   4   5       12.81       13.49      4.88 o
  18   4   5       12.84       13.60      6.18 o
  19   4   5       29.04       16.65      6.49 o
   0   5   5      387.40      380.86      6.93 o
   1   5   5       57.18       68.20      4.07 o
   2   5   5       94.69       72.74      3.85 o
   3   5   5      346.91      369.03      4.89 o
   4   5   5      305.29      308.42      4.48 o
   5   5   5       44.05       45.25      4.01 o
   6   5   5        7.54        6.42      3.49 o
   7   5   5      352.14      353.54      5.58 o
   8   5   5      362.69      365.63      4.69 o
   9   5   5      242.37      231.38      4.12 o
  10   5   5      252.53      288.49      5.20 o
  11   5   5      336.94      341.56      5.41 o
  12   5   5        0.85        3.20      4.49 o
  13   5   5        4.23        7.51      5.07 o
  14   5   5       33.72       35.48      4.87 o
  15   5   5        5.31        7.75      4.86 o
  16   5   5       16.07       14.74      5.07 o
  17   5   5       10.49        4.81      6.02 o
  18   5   5        7.33       -0.06      6.23 o
   1   6   5       40.97       45.26      4.31 o
   2   6   5      415.94      387.56      4.73 o
   3   6   5       11.08       11.41      3.96 o
   4   6   5      734.52      752.23      5.86 o
   5   6   5      114.63      111.56      4.12 o
   6   6   5       51.00       60.78      4.41 o
   7   6   5      149.47      163.14      4.73 o
   8   6   5      452.55      483.67      5.92 o
   9   6   5       59.81       68.60      5.00 o
  10   6   5       73.16       77.23      4.62 o
  11   6   5        5.76        4.71      4.92 o
  12   6   5        8.24        5.68      4.77 o
  13   6   5       31.90       30.27      4.79 o
  14   6   5       11.81        9.25      4.78 o
  15   6   5       25.05       27.57      5.89 o
  16   6   5       19.91       28.47      5.73 o
  17   6   5       47.27       12.96      5.76 o
   0   7   5      249.84      286.61      7.57 o
   1   7   5       74.48       81.21      5.33 o
   2   7   5       21.55       21.16      4.53 o
   3   7   5      317.01      334.67      5.59 o
   4   7   5      117.21      124.92      4.84 o
   5   7   5       35.14       33.28      4.81 o
   6   7   5       12.66       13.20      4.65 o
   7   7   5       86.76       94.43      5.41 o
   8   7   5        7.50        5.90      4.80 o
   9   7   5       74.26       75.07      5.11 o
  10   7   5       84.43       85.12      4.76 o
  11   7   5        8.12        4.45      5.03 o
  12   7   5       47.50       43.20      4.73 o
  13   7   5       22.87       32.16      5.81 o
  14   7   5       16.48       13.77      5.87 o
  15   7   5       16.58       14.02      6.25 o
   1   8   5       21.70       18.25      4.82 o
   2   8   5        3.98        1.08      4.80 o
   3   8   5        6.17        3.28      4.76 o
   4   8   5       23.70       23.91      4.86 o
   5   8   5       32.54       28.55      5.04 o
   6   8   5        4.27        7.80      6.00 o
   7   8   5       46.96       46.27      5.14 o
   8   8   5      133.19      125.65      5.68 o
   9   8   5       44.62       44.79      5.34 o
  10   8   5      104.73      111.15      6.25 o
  11   8   5        2.33       -4.03      7.42 o
  12   8   5        7.08       10.00      7.19 o
  13   8   5       17.74        8.13      6.29 o
   0   9   5        8.60       16.44      6.71 o
   1   9   5       39.61       39.20      5.12 o
   2   9   5      120.39      123.82      5.16 o
   3   9   5       14.79       11.95      4.92 o
   4   9   5       69.66       56.04      5.49 o
   5   9   5       11.69        6.80      4.99 o
   6   9   5       11.26       17.94      6.55 o
   7   9   5        1.84        2.02      5.53 o
   8   9   5       46.69       39.06      6.75 o
   9   9   5        1.87        4.37      6.04 o
  10   9   5       16.97        7.10      6.10 o
   1  10   5       76.78       70.87      5.91 o
   2  10   5        3.03        4.60      6.06 o
   3  10   5       24.21       18.17      5.94 o
   4  10   5       15.24       10.90      5.49 o
   5  10   5       41.05       14.37      6.84 o
   6  10   5       76.37       69.65     13.13 o
   0   0   6      184.20      154.73     22.32 o
   2   0   6       83.36       73.13      9.58 o
   4   0   6      380.34      338.24     10.50 o
   6   0   6      337.34      332.54      6.62 o
   8   0   6       99.48       92.24      6.42 o
  10   0   6      764.80      787.80     14.02 o
  12   0   6       60.23       64.23      5.02 o
  14   0   6      146.35      150.66      6.79 o
  16   0   6      360.65      418.95      7.57 o
  18   0   6      173.63      182.84     11.19 o
  20   0   6       25.57        4.42      8.86 o
   1   1   6      602.19      543.79      9.44 o
   2   1   6     1420.26     1328.43     18.37 o
   3   1   6      787.29      799.24     15.02 o
   4   1   6     1010.95      986.46     18.69 o
   5   1   6      167.85      147.82      5.13 o
   6   1   6      667.04      611.28      6.44 o
   7   1   6      367.30      348.42      4.73 o
   8   1   6      986.85      974.79      7.41 o
   9   1   6      319.70      333.52      4.70 o
  10   1   6      180.77      191.45      4.45 o
  11   1   6       66.75       62.03      4.05 o
  12   1   6      243.76      231.90      4.67 o
  13   1   6      176.55      198.81      4.72 o
  14   1   6       35.18       41.08      4.52 o
  15   1   6       15.49       17.60      4.50 o
  16   1   6       83.76       92.62      4.86 o
  17   1   6      125.50      134.40      5.14 o
  18   1   6       28.79       22.17      4.58 o
  19   1   6       33.11       30.81      5.71 o
  20   1   6       10.75        6.03      5.88 o
   0   2   6     3367.64     3445.46     37.36 o
   1   2   6     1144.74     1119.32      8.22 o
   2   2   6      416.58      465.30      5.78 o
   3   2   6      265.27      296.19      5.20 o
   4   2   6      254.59      263.55      4.81 o
   5   2   6      152.03      134.05      4.09 o
   6   2   6       43.77       46.84      4.00 o
   7   2   6      127.17      122.95      3.86 o
   8   2   6        0.19        1.33      3.64 o
   9   2   6       25.60       26.77      4.57 o
  10   2   6      153.62      140.45      4.23 o
  11   2   6      242.12      228.43      4.50 o
  12   2   6       13.28       15.25      4.11 o
  13   2   6      118.58      125.20      4.67 o
  14   2   6      205.11      231.71      5.00 o
  15   2   6       15.77       13.65      4.44 o
  16   2   6       75.77       69.36      4.97 o
  17   2   6       53.09       41.94      5.11 o
  18   2   6       60.03       66.41      5.63 o
  19   2   6       18.62       16.28      5.86 o
  20   2   6       12.11       18.31     12.45 o
   1   3   6     1538.54     1628.43     11.44 o
   2   3   6       61.55       52.21      4.44 o
   3   3   6       60.30       66.51      4.02 o
   4   3   6       22.21       31.80      4.42 o
   5   3   6      407.78      421.11      5.06 o
   6   3   6       21.10       16.89      3.59 o
   7   3   6      110.73      110.95      3.95 o
   8   3   6      119.57      114.74      3.82 o
   9   3   6      114.17      116.45      3.58 o
  10   3   6      230.15      218.24      4.05 o
  11   3   6      165.95      182.83      4.32 o
  12   3   6      135.75      139.16      4.72 o
  13   3   6        9.97        9.20      4.60 o
  14   3   6      359.63      392.66      5.50 o
  15   3   6       56.68       59.76      4.81 o
  16   3   6       40.46       30.95      4.92 o
  17   3   6       17.43       17.77      4.44 o
  18   3   6       17.72       17.53      5.86 o
  19   3   6        0.45       -3.02      5.40 o
   0   4   6      277.66      255.77      6.41 o
   1   4   6       86.34       89.26      4.17 o
   2   4   6       30.74       32.22      3.86 o
   3   4   6      146.84      143.60      4.41 o
   4   4   6        5.00        3.94      4.17 o
   5   4   6       19.54       18.03      3.94 o
   6   4   6      195.71      193.54      4.03 o
   7   4   6      712.09      719.53      5.37 o
   8   4   6      273.61      273.41      4.35 o
   9   4   6        6.62        6.56      3.74 o
  10   4   6       46.50       45.25      3.75 o
  11   4   6      800.24      876.81      9.17 o
  12   4   6      258.82      297.70      5.21 o
  13   4   6       10.81       15.19      4.95 o
  14   4   6       44.57       34.59      4.63 o
  15   4   6       15.37       16.57      5.81 o
  16   4   6       69.06       45.13      5.95 o
  17   4   6       16.49       12.21      5.53 o
  18   4   6        0.18       -2.19      6.18 o
   1   5   6       46.05       38.08      3.89 o
   2   5   6      466.67      487.12      5.10 o
   3   5   6       26.40       26.50      4.45 o
   4   5   6      237.44      257.04      4.82 o
   5   5   6      314.53      307.44      4.43 o
   6   5   6      187.39      175.89      4.52 o
   7   5   6       46.71       46.20      4.08 o
   8   5   6     1109.84     1116.15      9.83 o
   9   5   6      348.05      369.49      5.52 o
  10   5   6       77.13       76.45      4.88 o
  11   5   6       87.85       82.36      4.68 o
  12   5   6       16.81       19.51      4.66 o
  13   5   6       98.84      108.11      4.62 o
  14   5   6       67.37       66.86      4.89 o
  15   5   6       15.83       14.22      4.35 o
  16   5   6        8.62        9.67      5.68 o
  17   5   6        9.65       13.57      6.24 o
   0   6   6      711.19      700.66     10.05 o
   1   6   6        7.64        9.85      4.13 o
   2   6   6      297.59      293.18      4.60 o
   3   6   6       99.75      105.91      3.88 o
   4   6   6       67.84       78.18      4.47 o
   5   6   6      246.33      241.10      4.13 o
   6   6   6      486.37      531.05      6.81 o
   7   6   6      166.57      164.30      5.75 o
   8   6   6      202.12      211.99      5.48 o
   9   6   6       49.32       48.44      4.90 o
  10   6   6       87.55       95.44      5.13 o
  11   6   6       24.05       22.58      4.50 o
  12   6   6       30.67       33.96      5.06 o
  13   6   6        4.26        5.12      5.18 o
  14   6   6        3.99        4.94      5.94 o
  15   6   6       54.90       50.56      5.73 o
  16   6   6       15.64        6.09      6.25 o
   1   7   6      900.22      926.24      8.35 o
   2   7   6        8.65       14.36      4.93 o
   3   7   6        3.09        2.94      4.63 o
   4   7   6      104.54       97.04      5.84 o
   5   7   6       89.53       91.26      6.10 o
   6   7   6       86.45       81.29      5.30 o
   7   7   6       27.65       31.86      4.74 o
   8   7   6       18.12       23.81      4.72 o
   9   7   6       30.52       27.34      5.62 o
  10   7   6        5.42        6.77      4.50 o
  11   7   6        1.12        2.94      5.03 o
  12   7   6        5.03        5.57      5.48 o
  13   7   6       12.04        6.05      5.85 o
  14   7   6        9.30        3.37      6.25 o
   0   8   6       64.56       48.18      7.66 o
   1   8   6       64.68       53.65      4.82 o
   2   8   6       64.52       67.73      5.26 o
   3   8   6        3.17        0.78      4.84 o
   4   8   6       19.38       18.09      5.20 o
   5   8   6        4.11        7.03      5.35 o
   6   8   6      174.94      182.36      5.29 o
   7   8   6       27.85       26.32      5.29 o
   8   8   6       12.92        6.96      4.93 o
   9   8   6       28.18       33.70      6.43 o
  10   8   6        6.04       11.53      5.86 o
  11   8   6        6.19        5.69      6.64 o
  12   8   6       52.03       31.35      6.39 o
   1   9   6        4.92        4.42      4.66 o
   2   9   6      130.92      128.09      5.11 o
   3   9   6       12.04       16.99      5.70 o
   4   9   6       68.03       59.55      5.99 o
   5   9   6       16.89        8.10      6.45 o
   6   9   6       22.41       23.52      6.29 o
   7   9   6        9.76        7.98      6.47 o
   8   9   6       60.65       47.67      9.04 o
   9   9   6        8.69        2.18      5.92 o
   0  10   6       43.62       24.79      8.07 o
   1  10   6       64.35       30.19      6.38 o
   2  10   6        1.54        0.14      5.89 o
   3  10   6        0.87        1.46      6.67 o
   2   0   7      559.51      516.33     12.44 o
   4   0   7      645.48      671.15     11.88 o
   6   0   7      563.80      561.40      7.89 o
   8   0   7      474.06      510.64      7.47 o
  10   0   7      109.69      105.55      6.13 o
  12   0   7      558.93      592.25      7.35 o
  14   0   7       10.66       11.73      6.20 o
  16   0   7      195.30      212.56      8.55 o
  18   0   7       71.43       70.35      8.93 o
   0   1   7       82.81       78.22      8.71 o
   1   1   7      152.74      150.97      6.95 o
   2   1   7      177.11      165.98      6.67 o
   3   1   7      233.99      218.01     10.29 o
   4   1   7      462.75      494.52      7.23 o
   5   1   7      112.50      120.44      4.63 o
   6   1   7      249.32      237.99      4.98 o
   7   1   7       78.22       87.40      4.37 o
   8   1   7      297.43      294.07      4.52 o
   9   1   7      192.02      180.41      4.34 o
  10   1   7      162.87      166.35      4.08 o
  11   1   7      143.42      146.01      4.04 o
  12   1   7      231.85      254.07      5.14 o
  13   1   7       26.81       28.38      4.62 o
  14   1   7       34.12       41.32      4.55 o
  15   1   7      202.25      213.54      4.95 o
  16   1   7      131.85      144.42      4.91 o
  17   1   7       23.82       20.52      5.27 o
  18   1   7       50.13       51.91      6.13 o
  19   1   7       12.94        6.28      5.90 o
   1   2   7     2117.20     2063.55     16.21 o
   2   2   7      638.31      642.20      7.73 o
   3   2   7      355.39      384.25      5.73 o
   4   2   7      116.80      129.07      4.73 o
   5   2   7       46.82       59.46      4.43 o
   6   2   7       17.56       21.51      4.24 o
   7   2   7       79.78       85.84      4.28 o
   8   2   7      420.99      415.70      5.42 o
   9   2   7       32.76       33.89      4.02 o
  10   2   7       90.78       92.16      4.32 o
  11   2   7       53.51       60.54      4.23 o
  12   2   7       27.60       32.40      4.37 o
  13   2   7      101.30      113.40      4.58 o
  14   2   7       95.08      103.76      4.72 o
  15   2   7       62.87       63.57      4.60 o
  16   2   7        3.38        2.26      4.46 o
  17   2   7       19.32       19.18      5.20 o
  18   2   7       15.24       14.93      5.85 o
  19   2   7      103.55       72.07     10.17 o
   0   3   7      668.44      722.01      9.57 o
   1   3   7       90.77      108.64      4.35 o
   2   3   7     1256.09     1296.57     15.32 o
   3   3   7      100.47      119.97      4.58 o
   4   3   7      213.38      218.84      5.12 o
   5   3   7      176.79      183.30      4.52 o
   6   3   7      114.57      121.90      3.89 o
   7   3   7       21.93       28.43      3.63 o
   8   3   7       68.55       63.98      4.09 o
   9   3   7      101.18      106.44      3.84 o
  10   3   7       65.51       62.82      4.10 o
  11   3   7      209.72      236.93      4.80 o
  12   3   7       13.29       11.79      5.43 o
  13   3   7      151.07      168.41      5.28 o
  14   3   7       70.78       65.69      5.14 o
  15   3   7       66.32       58.25      4.91 o
  16   3   7       40.76       29.50      4.73 o
  17   3   7       39.81       35.81      6.27 o
  18   3   7        7.25       10.87      6.03 o
   1   4   7       66.64       66.16      4.39 o
   2   4   7       90.03      102.49      4.09 o
   3   4   7       91.45       97.13      4.08 o
   4   4   7      286.77      285.26      4.74 o
   5   4   7       53.47       49.40      4.06 o
   6   4   7      259.28      253.07      4.15 o
   7   4   7       95.03      103.23      4.36 o
   8   4   7      482.43      525.89      4.89 o
   9   4   7      113.42      118.35      5.41 o
  10   4   7        9.15       15.41      4.77 o
  11   4   7        9.24        8.54      4.77 o
  12   4   7      109.32      128.05      5.28 o
  13   4   7        7.97        8.43      4.45 o
  14   4   7       21.61       16.96      5.18 o
  15   4   7       31.28       36.40      5.00 o
  16   4   7       23.69       16.74      5.68 o
  17   4   7        5.52        3.75      6.84 o
  18   4   7        1.20       20.34      9.34 o
   0   5   7      201.69      197.54      6.97 o
   1   5   7       15.62       13.35      4.12 o
   2   5   7       31.45       29.41      4.00 o
   3   5   7       27.58       31.74      4.05 o
   4   5   7      321.59      339.56      4.98 o
   5   5   7      106.31      114.80      4.56 o
   6   5   7      122.14      123.17      4.33 o
   7   5   7      186.32      205.03      5.00 o
   8   5   7      118.41      145.92      5.03 o
   9   5   7      140.00      146.42      5.06 o
  10   5   7      197.43      211.88      5.02 o
  11   5   7       22.34       25.02      4.84 o
  12   5   7       33.91       44.68      5.43 o
  13   5   7        8.06        6.09      4.51 o
  14   5   7        3.91        6.14      4.89 o
  15   5   7       19.61       18.61      5.70 o
  16   5   7       16.68       11.51      6.27 o
  17   5   7        2.88       10.88     17.48 o
   1   6   7      101.51      107.06      5.20 o
   2   6   7      143.46      173.21      4.91 o
   3   6   7      128.40      124.94      5.15 o
   4   6   7      128.88      129.87      5.47 o
   5   6   7      356.07      397.63      5.67 o
   6   6   7      184.84      218.57      6.11 o
   7   6   7       32.73       32.28      5.99 o
   8   6   7       60.35       64.19      5.62 o
   9   6   7      149.48      164.69      5.67 o
  10   6   7      127.31      116.24      5.41 o
  11   6   7       14.95       13.17      4.73 o
  12   6   7        4.81        8.92      4.74 o
  13   6   7       44.63       52.40      6.06 o
  14   6   7       47.04       44.36      5.97 o
  15   6   7       15.62       17.36      6.47 o
   0   7   7      103.27      101.99      7.32 o
   1   7   7      152.59      157.12      5.60 o
   2   7   7       12.82       15.24      4.98 o
   3   7   7      278.53      302.59      5.41 o
   4   7   7       86.78       91.68      5.00 o
   5   7   7       19.14       18.58      5.16 o
   6   7   7       35.67       31.45      5.07 o
   7   7   7      193.03      204.93      5.20 o
   8   7   7       68.45       63.79      5.42 o
   9   7   7       11.07       18.18      5.08 o
  10   7   7        1.17        3.70      5.60 o
  11   7   7        6.54        7.74      6.39 o
  12   7   7        4.02        1.56      6.37 o
  13   7   7        4.93       11.46      5.86 o
   1   8   7       30.76       23.16      5.46 o
   2   8   7       51.61       43.52      5.15 o
   3   8   7      195.19      196.17      5.07 o
   4   8   7        0.99        1.70      5.01 o
   5   8   7       18.12       13.79      4.96 o
   6   8   7       71.16       47.89      5.46 o
   7   8   7       10.53        8.04      6.15 o
   8   8   7       15.79       16.27      6.41 o
   9   8   7       11.04        7.90      7.17 o
  10   8   7       50.94       32.09      6.39 o
  11   8   7       64.98       43.55      6.92 o
   0   9   7       95.77       93.13      7.81 o
   1   9   7        2.23       -4.29      5.86 o
   2   9   7       16.22       12.24      6.24 o
   3   9   7        4.28       -0.41      6.42 o
   4   9   7       79.00       75.57      6.46 o
   5   9   7       15.28       12.19      6.30 o
   6   9   7       17.49       16.72      5.76 o
   7   9   7       40.48       30.37      6.05 o
   8   9   7       11.78       24.54     10.21 o
   2   0   8      260.51      265.95     10.79 o
   4   0   8       81.37       84.59      9.08 o
   6   0   8      366.92      380.24      9.36 o
   8   0   8      521.04      545.37      7.88 o
  10   0   8       14.88       18.75      5.85 o
  12   0   8       25.59       29.80      8.02 o
  14   0   8      104.47      103.05      6.61 o
  16   0   8       47.36       38.79      6.59 o
  18   0   8        8.62       10.86      7.52 o
   1   1   8       78.58       76.58      7.54 o
   2   1   8       61.51       58.12      6.60 o
   3   1   8       57.21       56.38      6.35 o
   4   1   8        9.69        9.15      5.34 o
   5   1   8       98.31       92.18      5.39 o
   6   1   8       14.13       19.64      4.78 o
   7   1   8       21.16       19.39      4.02 o
   8   1   8      174.82      183.79      4.64 o
   9   1   8      155.22      158.78      4.14 o
  10   1   8      274.21      287.55      4.93 o
  11   1   8       49.18       55.00      4.35 o
  12   1   8       57.41       53.40      4.83 o
  13   1   8       19.00       20.03      4.32 o
  14   1   8       45.43       47.99      4.79 o
  15   1   8       85.79       75.57      5.55 o
  16   1   8        1.54        4.56      4.49 o
  17   1   8       18.71       24.02      5.72 o
  18   1   8        0.42       -2.78      5.85 o
   0   2   8      234.82      231.84      8.67 o
   1   2   8      223.54      224.47      5.72 o
   2   2   8        6.75        7.96      4.90 o
   3   2   8      607.53      589.28      6.31 o
   4   2   8       79.72       92.93      4.92 o
   5   2   8       54.68       57.05      4.55 o
   6   2   8       50.59       46.34      4.67 o
   7   2   8      223.16      211.64      4.89 o
   8   2   8        6.47        8.52      4.42 o
   9   2   8      128.06      119.76      4.56 o
  10   2   8       48.04       50.66      5.45 o
  11   2   8      108.22      111.98      4.96 o
  12   2   8       27.42       25.09      5.12 o
  13   2   8       22.19       20.62      5.11 o
  14   2   8        1.73       -0.67      4.54 o
  15   2   8      118.44      110.60      5.35 o
  16   2   8       14.21       18.66      5.40 o
  17   2   8       12.73        9.33      5.54 o
  18   2   8       12.66        9.15      5.46 o
   1   3   8      214.67      237.00      5.39 o
   2   3   8      154.00      159.39      4.90 o
   3   3   8      291.63      299.71      5.22 o
   4   3   8       84.61       98.59      4.55 o
   5   3   8       29.24       27.13      3.79 o
   6   3   8       44.29       47.42      4.20 o
   7   3   8      115.28      113.79      4.91 o
   8   3   8      566.03      573.16     11.78 o
   9   3   8      115.06      112.34      4.96 o
  10   3   8        5.87        5.90      5.21 o
  11   3   8       12.11        9.07      5.22 o
  12   3   8       29.96       32.95      5.15 o
  13   3   8       59.86       61.04      5.13 o
  14   3   8       18.57       17.47      5.04 o
  15   3   8       39.21       22.83      4.97 o
  16   3   8        3.13        4.06      5.80 o
  17   3   8       26.56       19.24      5.79 o
  18   3   8       32.56       20.12     17.78 o
   0   4   8      591.68      617.74     12.52 o
   1   4   8        7.45        9.06      3.73 o
   2   4   8       10.79       10.41      3.97 o
   3   4   8      200.44      193.60      4.57 o
   4   4   8       17.52       27.86      4.35 o
   5   4   8      916.03      958.11      6.96 o
   6   4   8      420.62      434.65      6.97 o
   7   4   8       24.57       28.92      4.81 o
   8   4   8      110.91      111.29      5.43 o
   9   4   8      499.90      561.36      6.58 o
  10   4   8      150.65      175.45      5.44 o
  11   4   8       90.48       91.94      5.01 o
  12   4   8       42.89       37.67      5.05 o
  13   4   8      147.43      166.26      5.99 o
  14   4   8       28.53       30.54      4.98 o
  15   4   8        0.59       -6.45      6.82 o
  16   4   8       21.55       12.96      6.94 o
  17   4   8       13.27        6.26      6.49 o
   1   5   8       31.78       27.65      4.37 o
   2   5   8       60.59       64.41      4.61 o
   3   5   8       14.80       15.22      3.93 o
   4   5   8       66.75       79.71      5.55 o
   5   5   8       29.41       28.71      5.09 o
   6   5   8      678.22      768.16      7.58 o
   7   5   8       65.78       68.74      5.26 o
   8   5   8       93.27      104.36      5.17 o
   9   5   8       18.66       21.95      5.00 o
  10   5   8      190.55      214.22      5.27 o
  11   5   8        5.94        6.50      5.56 o
  12   5   8      107.36      109.65      5.44 o
  13   5   8       54.46       45.90      5.62 o
  14   5   8       45.22       45.78      5.81 o
  15   5   8        1.96        4.35      6.86 o
  16   5   8       35.32       45.61      8.93 o
   0   6   8      108.24      110.53      7.77 o
   1   6   8      106.73      101.62      4.72 o
   2   6   8       14.41       12.99      4.93 o
   3   6   8      209.68      214.96      5.52 o
   4   6   8        5.42        6.08      4.68 o
   5   6   8        7.00        5.45      5.68 o
   6   6   8       14.97       12.01      5.32 o
   7   6   8      178.71      176.07      5.54 o
   8   6   8       63.66       42.87      5.93 o
   9   6   8      147.37      149.49      5.76 o
  10   6   8       43.48       41.20      4.61 o
  11   6   8       96.27       88.27      5.34 o
  12   6   8       79.39       76.22      7.04 o
  13   6   8        5.98       12.96      6.00 o
  14   6   8        5.67        3.42      6.23 o
   1   7   8      469.37      479.99      6.05 o
   2   7   8       21.85       18.18      5.20 o
   3   7   8       11.89        7.37      5.03 o
   4   7   8        6.14        9.28      5.17 o
   5   7   8      172.61      165.42      5.27 o
   6   7   8       10.56        8.94      4.90 o
   7   7   8       63.08       71.40      5.26 o
   8   7   8        7.73        5.78      5.65 o
   9   7   8        4.83        3.57      6.58 o
  10   7   8        7.90        7.25      6.38 o
  11   7   8       27.08       26.18      6.32 o
  12   7   8       18.02        2.59      6.73 o
   0   8   8       58.60       53.09      6.69 o
   1   8   8       16.49       14.57      5.10 o
   2   8   8        8.91        5.15      5.27 o
   3   8   8       21.15       14.51      5.13 o
   4   8   8        5.34        5.24      6.11 o
   5   8   8        0.46       -3.31      5.98 o
   6   8   8       10.36       10.12      6.04 o
   7   8   8        1.91        1.65      6.63 o
   8   8   8       75.93       60.28      6.30 o
   9   8   8        0.37        2.64      6.43 o
  10   8   8        6.32        5.12     17.79 o
   1   9   8       17.82       19.12      5.63 o
   2   9   8       58.34       38.50      6.88 o
   3   9   8        3.09        6.76      6.93 o
   4   9   8       32.22       15.14      6.18 o
   5   9   8       31.73       12.52      6.59 o
   2   0   9      375.07      350.41     12.05 o
   4   0   9      276.61      311.57     15.34 o
   6   0   9      225.02      242.27      8.85 o
   8   0   9       62.77       51.74      6.11 o
  10   0   9      209.31      193.95      8.16 o
  12   0   9      234.80      238.27      8.33 o
  14   0   9       48.84       43.34      6.50 o
  16   0   9       13.49        8.48      9.33 o
   0   1   9      356.34      341.89     23.76 o
   1   1   9      134.93      133.99      8.82 o
   2   1   9       63.39       75.38      7.17 o
   3   1   9      304.81      320.74      7.58 o
   4   1   9       51.45       55.79      6.38 o
   5   1   9      107.57      116.96      6.58 o
   6   1   9        2.06        2.95      4.80 o
   7   1   9       78.14       72.56      5.22 o
   8   1   9       44.64       45.69      4.10 o
   9   1   9      160.90      165.86      5.92 o
  10   1   9      113.36      113.68      5.67 o
  11   1   9       19.56       22.60      4.95 o
  12   1   9       20.94       22.65      5.17 o
  13   1   9       85.41       76.67      5.49 o
  14   1   9        6.83        8.30      5.01 o
  15   1   9       10.13        8.53      5.08 o
  16   1   9       28.08       27.34      6.69 o
  17   1   9       24.05       12.19      5.93 o
   1   2   9      975.37      993.01     15.25 o
   2   2   9     1037.04     1015.81     16.88 o
   3   2   9       16.19       15.73      4.91 o
   4   2   9      140.69      153.38      6.51 o
   5   2   9        4.44        9.45      5.84 o
   6   2   9      161.07      158.85      4.84 o
   7   2   9       21.85       23.12      4.68 o
   8   2   9       69.95       72.45      6.03 o
   9   2   9       65.97       79.24      5.72 o
  10   2   9       18.26       21.16      4.92 o
  11   2   9       73.39       78.80      5.10 o
  12   2   9       22.40       20.57      5.06 o
  13   2   9       22.27       18.35      5.19 o
  14   2   9        5.53        5.33      4.76 o
  15   2   9        7.97       10.58      5.35 o
  16   2   9       76.66       65.79      6.08 o
  17   2   9       44.25       28.07      6.70 o
   0   3   9      384.71      378.02      8.54 o
   1   3   9      153.70      156.89      5.08 o
   2   3   9      298.76      309.10      5.65 o
   3   3   9      384.28      396.25      5.89 o
   4   3   9      916.37      934.62      8.03 o
   5   3   9      196.60      210.29      4.82 o
   6   3   9      100.84      113.21      4.61 o
   7   3   9      908.11     1041.03      9.66 o
   8   3   9       35.52       32.38      5.34 o
   9   3   9       26.63       32.00      6.06 o
  10   3   9       57.94       60.92      6.17 o
  11   3   9       53.08       50.08      6.12 o
  12   3   9       15.69       13.37      5.17 o
  13   3   9        0.03        0.58      4.57 o
  14   3   9       31.59       19.83      4.65 o
  15   3   9       59.49       57.91      6.16 o
  16   3   9        6.48        8.83      6.01 o
   1   4   9      783.56      799.86     11.28 o
   2   4   9      173.14      156.27      4.55 o
   3   4   9        1.92        2.43      4.29 o
   4   4   9       41.04       41.86      5.49 o
   5   4   9      109.70      117.56      5.54 o
   6   4   9      389.65      412.55      6.71 o
   7   4   9       76.11       80.54      5.64 o
   8   4   9      167.60      184.32      5.51 o
   9   4   9      116.72      112.26      5.60 o
  10   4   9       85.77       80.55      5.54 o
  11   4   9       43.61       50.14      5.48 o
  12   4   9        4.50       -1.87      5.56 o
  13   4   9       97.45       92.66      6.31 o
  14   4   9       26.72       12.37      6.95 o
  15   4   9       39.18       29.41      5.88 o
  16   4   9       14.57       14.94      8.31 o
   0   5   9      548.81      547.29     10.87 o
   1   5   9       26.01       22.43      5.14 o
   2   5   9        2.87        1.76      5.05 o
   3   5   9       90.54       85.77      5.65 o
   4   5   9        6.52       10.50      5.93 o
   5   5   9       56.47       56.75      5.41 o
   6   5   9       29.61       31.49      5.58 o
   7   5   9       29.53       33.39      6.06 o
   8   5   9      119.58      134.58      5.17 o
   9   5   9       67.07       57.96      5.20 o
  10   5   9       61.85       59.33      4.80 o
  11   5   9        1.66        4.93      5.38 o
  12   5   9       12.55        4.73      6.18 o
  13   5   9        3.78        6.87      6.63 o
  14   5   9       50.22       31.83      7.20 o
   1   6   9       30.60       24.16      4.64 o
   2   6   9       20.30       19.19      5.17 o
   3   6   9      164.03      164.90      5.54 o
   4   6   9       43.81       39.20      5.10 o
   5   6   9       30.21       26.76      5.23 o
   6   6   9       33.72       29.92      5.61 o
   7   6   9       32.35       43.05      5.31 o
   8   6   9       10.94       12.32      5.82 o
   9   6   9        1.52        3.40      5.41 o
  10   6   9       12.43       12.44      6.39 o
  11   6   9       18.87       19.56      6.45 o
  12   6   9       13.98       15.20      6.47 o
  13   6   9      122.85      111.01      7.35 o
   0   7   9       81.72       58.37      7.96 o
   1   7   9        8.35        4.05      5.41 o
   2   7   9       44.09       38.23      5.19 o
   3   7   9       17.94       11.44      4.80 o
   4   7   9       19.05       15.82      4.98 o
   5   7   9       22.59       26.49      5.02 o
   6   7   9       30.54       24.63      5.07 o
   7   7   9       35.89       33.69      5.97 o
   8   7   9       26.51       21.51      6.30 o
   9   7   9       37.48       22.73      6.80 o
  10   7   9       13.59       13.29      6.67 o
  11   7   9        0.82       12.87      8.29 o
   1   8   9       18.79       10.15      6.07 o
   2   8   9       49.71       40.86      6.57 o
   3   8   9       45.56       38.09      6.20 o
   4   8   9        4.76        5.23      6.22 o
   5   8   9       18.85        4.79      6.71 o
   6   8   9        7.24        8.36      6.08 o
   7   8   9       11.48        8.15      6.09 o
   8   8   9       27.27       38.86     17.74 o
   2   0  10       63.55       76.34     10.74 o
   4   0  10        9.68        4.96      8.83 o
   6   0  10      235.08      228.90      8.92 o
   8   0  10       71.41       63.90     11.41 o
  10   0  10        6.62       13.92      8.45 o
  12   0  10      276.03      297.02      8.70 o
  14   0  10       34.73       28.35      9.03 o
  16   0  10       26.60       14.31      8.43 o
   1   1  10      112.46      106.10      9.98 o
   2   1  10      166.38      166.86      8.60 o
   3   1  10      231.97      227.15      7.36 o
   4   1  10       21.40       20.85      6.35 o
   5   1  10      134.83      125.52      6.35 o
   6   1  10      111.72      108.53      8.18 o
   7   1  10      276.61      280.86      7.71 o
   8   1  10       26.37       35.13      7.01 o
   9   1  10       64.83       65.94      6.48 o
  10   1  10       68.90       70.12      5.64 o
  11   1  10       21.07       22.43      5.35 o
  12   1  10       23.23       18.36      5.52 o
  13   1  10        6.21       10.91      5.18 o
  14   1  10       15.17       13.07      5.84 o
  15   1  10       72.21       63.93      6.64 o
  16   1  10        5.07       -1.21      5.86 o
   0   2  10      103.90      102.48      8.93 o
   1   2  10      329.81      316.56      8.71 o
   2   2  10       56.83       58.32      7.22 o
   3   2  10      379.48      376.71      8.65 o
   4   2  10      126.65      116.04      6.03 o
   5   2  10       81.18       81.53      7.61 o
   6   2  10      117.63      130.69      8.30 o
   7   2  10       71.32       62.07      5.88 o
   8   2  10       48.34       54.36      6.18 o
   9   2  10      205.96      208.30      5.76 o
  10   2  10        6.93        6.33      5.70 o
  11   2  10       96.61       90.47      5.32 o
  12   2  10       76.80       77.63      5.84 o
  13   2  10       18.56       13.15      5.11 o
  14   2  10        2.69        0.11      6.55 o
  15   2  10        0.09       -1.45      6.84 o
  16   2  10       17.32        7.64      6.33 o
   1   3  10      109.86      104.06      6.11 o
   2   3  10        1.66        3.31      5.92 o
   3   3  10       53.51       62.32      6.56 o
   4   3  10        9.24       10.79      6.11 o
   5   3  10      786.99      853.43     11.98 o
   6   3  10      108.05      125.07      5.87 o
   7   3  10       15.13       19.24      6.01 o
   8   3  10      262.85      292.86      6.91 o
   9   3  10       43.69       49.34      6.91 o
  10   3  10      107.26      104.13      5.94 o
  11   3  10        2.88        1.03      5.17 o
  12   3  10        5.89        5.39      5.39 o
  13   3  10        1.16        5.02      6.86 o
  14   3  10       27.14       21.04      5.76 o
  15   3  10        5.12        3.86      6.65 o
   0   4  10       18.82       17.47      8.04 o
   1   4  10       25.68       31.08      5.51 o
   2   4  10       69.75       69.68      5.70 o
   3   4  10      179.67      198.76      6.01 o
   4   4  10       11.57       13.00      5.28 o
   5   4  10      113.91      117.09      5.87 o
   6   4  10       10.30        8.52      5.57 o
   7   4  10      235.12      256.97      5.58 o
   8   4  10      139.43      125.23      5.70 o
   9   4  10        9.39       11.65      5.18 o
  10   4  10       32.36       28.45      5.70 o
  11   4  10       28.68       13.14      6.20 o
  12   4  10       50.89       39.46      7.33 o
  13   4  10       54.71       56.89      7.12 o
  14   4  10        8.28        4.06      6.23 o
   1   5  10       35.21       31.95      5.21 o
   2   5  10        8.27       12.71      5.15 o
   3   5  10      119.91      112.93      6.01 o
   4   5  10      108.99      108.02      5.84 o
   5   5  10       46.09       34.50      6.10 o
   6   5  10       64.80       60.92      5.97 o
   7   5  10        5.28        1.89      5.04 o
   8   5  10       19.03       22.00      5.64 o
   9   5  10       46.01       47.09      5.77 o
  10   5  10       54.96       56.75      6.47 o
  11   5  10       10.14       13.32      6.39 o
  12   5  10       38.69       32.25      6.43 o
  13   5  10        4.47        1.33      6.67 o
   0   6  10       63.93       43.11      6.60 o
   1   6  10       14.80       16.61      5.79 o
   2   6  10        0.98        0.40      5.35 o
   3   6  10       12.89       10.67      5.38 o
   4   6  10       38.11       26.77      5.49 o
   5   6  10       28.10       26.04      5.54 o
   6   6  10       18.58       18.45      5.66 o
   7   6  10       66.41       59.57      5.19 o
   8   6  10       26.56       30.14      6.31 o
   9   6  10        3.22        0.64      6.87 o
  10   6  10       48.74       40.83      6.65 o
  11   6  10        9.71        9.23      6.95 o
   1   7  10       18.90       12.44      6.41 o
   2   7  10        5.15        3.17      6.38 o
   3   7  10        0.06       -1.04      6.34 o
   4   7  10       20.17       17.80      6.25 o
   5   7  10       14.99       18.60      5.76 o
   6   7  10        3.62        2.36      5.70 o
   7   7  10       15.74       20.22      5.95 o
   8   7  10        7.46        6.21      6.26 o
   9   7  10       25.82       15.67      7.65 o
   0   8  10       10.61        9.14      8.89 o
   1   8  10       36.58       21.46      6.02 o
   2   8  10        2.62        2.85      6.05 o
   3   8  10       91.71       71.58      8.32 o
   4   8  10       14.07        9.81      6.53 o
   2   0  11     1289.04     1520.27     40.40 o
   4   0  11      773.62      849.07     15.43 o
   6   0  11       18.47       15.43     11.35 o
   8   0  11        4.00        3.54     11.35 o
  10   0  11       13.50        7.65     10.00 o
  12   0  11       20.56       20.44      9.45 o
  14   0  11       47.79       34.08     10.13 o
   2   1  11       77.23       89.01     11.37 o
   3   1  11       40.50       41.85      8.40 o
   4   1  11      225.29      236.65      9.40 o
   5   1  11      294.62      346.75      9.17 o
   6   1  11        3.60        4.66      7.43 o
   7   1  11      127.79      161.07      8.50 o
   8   1  11      135.92      146.97      6.80 o
   9   1  11      106.66      109.90      8.48 o
  10   1  11       13.89       20.29      7.66 o
  11   1  11       45.92       31.36      7.29 o
  12   1  11        3.67        2.17      6.11 o
  13   1  11       56.86       51.64      6.90 o
  14   1  11       16.84        5.18      6.67 o
  15   1  11        7.57        2.28      7.00 o
   1   2  11      287.08      315.65     13.21 o
   2   2  11       19.51       22.34      9.89 o
   3   2  11       80.94       87.46      9.18 o
   4   2  11       56.98       56.63      8.26 o
   5   2  11      340.32      353.64      8.63 o
   6   2  11       65.27       64.93      8.29 o
   7   2  11       49.82       41.13      8.22 o
   8   2  11       69.98       82.03      7.80 o
   9   2  11       78.05       57.51      7.33 o
  10   2  11        9.63       13.64      5.65 o
  11   2  11       11.97        8.99      6.24 o
  12   2  11       13.13       11.26      6.27 o
  13   2  11       34.25       19.28      7.49 o
  14   2  11       24.69       21.02      6.58 o
   0   3  11      146.71      156.42      9.60 o
   1   3  11        0.81        0.59      6.55 o
   2   3  11      106.67      109.61      7.92 o
   3   3  11       81.66       77.72      8.60 o
   4   3  11       17.26       14.28      8.37 o
   5   3  11       96.05      107.69      8.89 o
   6   3  11       42.92       53.36      7.45 o
   7   3  11      252.79      249.35      6.60 o
   8   3  11       51.30       41.38      6.06 o
   9   3  11       96.87       99.80      6.10 o
  10   3  11       23.88       18.37      5.30 o
  11   3  11       18.03        7.12      6.82 o
  12   3  11        5.80        7.57      6.82 o
  13   3  11        0.17        2.61      6.59 o
  14   3  11       13.24        5.52      7.93 o
   1   4  11      439.62      497.14      7.62 o
   2   4  11      216.65      215.80      6.69 o
   3   4  11       16.71       18.98      5.84 o
   4   4  11       43.20       41.88      5.96 o
   5   4  11       19.69       25.63      6.00 o
   6   4  11       20.98       16.39      6.20 o
   7   4  11       44.74       39.65      5.56 o
   8   4  11       51.50       49.30      6.70 o
   9   4  11       37.84       27.65      5.96 o
  10   4  11       10.03        8.07      8.07 o
  11   4  11       12.54        5.37      6.64 o
  12   4  11       38.46       25.94      7.16 o
  13   4  11        7.00       14.34      7.87 o
   0   5  11      238.93      233.98      8.65 o
   1   5  11       16.74       13.82      6.09 o
   2   5  11       98.41       89.47      6.31 o
   3   5  11       19.58       13.35      6.09 o
   4   5  11        9.03        6.23      5.55 o
   5   5  11      167.39      151.53      6.41 o
   6   5  11       30.39       23.64      5.32 o
   7   5  11        0.64        1.65      5.52 o
   8   5  11        3.88        5.58      6.76 o
   9   5  11       35.08       33.27      6.53 o
  10   5  11        7.78        4.83      6.68 o
  11   5  11        3.05       -1.45      8.04 o
   1   6  11        2.92        1.10      5.22 o
   2   6  11        3.67        5.24      5.06 o
   3   6  11       15.94       20.09      6.40 o
   4   6  11        2.22        3.01      6.12 o
   5   6  11       13.57       10.68      7.45 o
   6   6  11       30.95       29.78      7.01 o
   7   6  11        6.22        6.11      6.26 o
   8   6  11       35.34       28.77      7.36 o
   9   6  11       11.28        9.18      6.30 o
   0   7  11       63.38       38.31      8.27 o
   1   7  11        8.83        9.42      5.75 o
   2   7  11        5.94        1.66      6.45 o
   3   7  11       14.53       10.73      6.31 o
   4   7  11        3.63        2.60      6.94 o
   5   7  11       55.06       19.19      6.95 o
   6   7  11       12.72       17.02      7.95 o
   4   0  12      388.51      427.60     14.23 o
   6   0  12      154.10      149.47     12.36 o
   8   0  12       61.99       69.94     11.97 o
  10   0  12      152.27      148.05     10.00 o
  12   0  12       13.48       17.80     10.16 o
   2   1  12      141.81      164.46     24.46 o
   3   1  12       83.48       95.12     10.08 o
   4   1  12        4.74        5.90      8.24 o
   5   1  12      125.30      145.95      8.68 o
   6   1  12        5.56        5.77      7.55 o
   7   1  12       68.00       73.57      8.50 o
   8   1  12       23.64       16.81      8.23 o
   9   1  12       21.33       22.16      8.28 o
  10   1  12        7.69        4.43      8.04 o
  11   1  12        2.00        7.48      8.20 o
  12   1  12        8.72       10.38      7.88 o
  13   1  12       32.61       14.04      8.02 o
   1   2  12        5.28        8.91     18.89 o
   2   2  12       17.01       15.59     10.35 o
   3   2  12       23.34       22.34      9.45 o
   4   2  12       28.47       29.65      9.22 o
   5   2  12        9.92       12.91      8.12 o
   6   2  12       46.42       45.99      8.44 o
   7   2  12      261.51      303.39      8.27 o
   8   2  12       60.48       57.75      7.07 o
   9   2  12       19.17       18.66      7.24 o
  10   2  12       26.78       23.55      7.90 o
  11   2  12        0.85       -1.97      7.43 o
  12   2  12        1.25        5.69      8.80 o
  13   2  12       14.06       12.78      9.29 o
   1   3  12        6.77        7.07      8.09 o
   2   3  12      101.94      106.07     10.39 o
   3   3  12       18.75       19.23      9.15 o
   4   3  12        7.20        9.72      8.88 o
   5   3  12       67.14       56.34      9.35 o
   6   3  12       62.25       45.28      9.36 o
   7   3  12       43.44       30.68      7.37 o
   8   3  12        0.04        0.37      8.53 o
   9   3  12       25.86       24.09      9.48 o
  10   3  12       62.35       27.93      7.87 o
  11   3  12       11.55       11.43      8.89 o
  12   3  12        5.17        2.23      7.76 o
   0   4  12       76.25       70.27      8.60 o
   1   4  12       75.89       73.50      6.69 o
   2   4  12       27.17       20.42      6.44 o
   3   4  12       96.60       98.13      7.11 o
   4   4  12      273.00      258.45      7.80 o
   5   4  12       47.54       37.62      7.38 o
   6   4  12      116.36      102.80      8.39 o
   7   4  12       36.70       35.06      9.50 o
   8   4  12       82.50       89.07      7.83 o
   9   4  12       33.63       26.68      6.96 o
  10   4  12       65.13       38.90      8.34 o
  11   4  12        6.92       10.74      9.03 o
   1   5  12       28.22       21.81      5.87 o
   2   5  12       95.85       91.02      7.05 o
   3   5  12       18.00       16.85      7.10 o
   4   5  12        1.03        2.13      6.66 o
   5   5  12       42.76       36.18      7.94 o
   6   5  12        8.12        6.43      6.90 o
   7   5  12       46.81       34.31      7.21 o
   8   5  12       18.52       10.52      8.20 o
   9   5  12       18.16        8.35      8.09 o
   0   6  12       13.13       11.03      9.40 o
   1   6  12        1.91        0.80      5.98 o
   2   6  12       14.59       10.44      6.65 o
   3   6  12        4.38        6.70      6.86 o
   4   6  12        5.95        5.73      6.64 o
   5   6  12       30.15       18.59      7.14 o
   6   6  12       37.12       23.95      7.85 o
   4   0  13       15.66       12.98     12.91 o
   6   0  13      112.67      100.03     12.34 o
   8   0  13      153.35      166.44     15.22 o
  10   0  13        1.13       -7.43     12.42 o
   3   1  13      142.16      155.34     22.33 o
   4   1  13        0.01        0.66      9.67 o
   5   1  13       86.75       95.92      8.88 o
   6   1  13       58.66       49.02      8.53 o
   7   1  13       17.03       21.57      9.72 o
   8   1  13        6.93        6.30      8.22 o
   9   1  13       17.23       16.47     10.23 o
  10   1  13        3.13        9.91      8.32 o
  11   1  13        3.76       -4.12      7.90 o
   2   2  13       15.02       13.42     20.83 o
   3   2  13       28.86       24.37     11.29 o
   4   2  13       20.96       15.89      9.83 o
   5   2  13       66.41       66.25      9.63 o
   6   2  13      119.37      133.82      9.62 o
   7   2  13        5.91        5.59      8.68 o
   8   2  13       18.32       20.08      9.44 o
   9   2  13       41.26       23.29      9.80 o
  10   2  13       18.14        9.23      9.51 o
   1   3  13       18.08       12.96     17.24 o
   2   3  13       13.20        9.85      9.91 o
   3   3  13       39.35       28.58      9.42 o
   4   3  13       29.58       26.60     10.99 o
   5   3  13       34.70       32.73     11.08 o
   6   3  13       20.47       26.97     11.06 o
   7   3  13       65.36       63.64      9.78 o
   8   3  13       59.61       47.11      8.47 o
   9   3  13       24.75       16.98      8.05 o
   1   4  13       68.93       71.35     10.24 o
   2   4  13       37.69       39.41     10.86 o
   3   4  13       75.27       88.87     10.71 o
   4   4  13       39.62       28.78     10.33 o
   5   4  13       29.67       24.22     11.12 o
   6   4  13        2.11        1.93     10.01 o
   7   4  13        0.62        4.24     10.17 o
   8   4  13       46.87       18.24     11.46 o
   0   5  13      375.34      392.41     16.37 o
   1   5  13        1.24        2.27      7.53 o
   2   5  13       35.17       24.57      7.87 o
   3   5  13       13.71        7.68      7.35 o
   4   5  13       18.08        6.72      7.64 o
   5   5  13       42.51       12.88      9.38 o
   6   0  14      113.55      130.69     17.10 o
   8   0  14       11.81       -0.67     14.38 o
   4   1  14       10.59       10.04     24.37 o
   5   1  14       66.97       75.99     12.78 o
   6   1  14       17.20       20.58     11.01 o
   7   1  14       11.53        8.84     10.12 o
   8   1  14       18.30        8.15     10.28 o
   3   2  14       18.71       18.25     45.80 o
   4   2  14        5.38       10.74     13.99 o
   5   2  14       53.79       51.08     12.59 o
   6   2  14       16.02       11.39     11.09 o
   7   2  14        9.99        7.58     10.16 o
   2   3  14       14.01        8.53     25.83 o
   3   3  14        0.40        1.25     12.84 o
   4   3  14       27.32       15.09     12.05 o
   5   3  14        9.99        5.49     11.77 o
   6   3  14        8.14        3.68     12.43 o
   0   4  14        2.13       -1.98     25.69 o
   1   4  14       15.02       12.98     21.19 o
   2   4  14        1.68        0.24     11.73 o
   3   4  14       33.75       22.64     12.02 o
 
